# Supplementary material for: Insights into shell deposition in the Antarctic bivalve Laternula elliptica: gene discovery in the mantle transcriptome using 454 pyrosequencing
Source: BMC Genomics. 2010 Jun 8;11:362. doi: 10.1186/1471-2164-11-362 (PMC2896379; doi:10.1186/1471-2164-11-362)
Supplement: Additional file 3 — Table S3. Microsatellite repeats found in excess of 7 copies per repeat unit in L. elliptica data. [file 1471-2164-11-362-S3.XLS]

## Sheet: Sheet1
Microsatellite repeats
Pentanucleotide		6
Tetranucleotide		42
Trinucleotide		279
Dinucleotide		1281
Total		1608
contig	length of motif	Repeat length	motif
contig00177	5	7	ACCTC
contig02005	5	7	AACTC
contig02606	5	7	AATGT
contig11459	5	12	AACAC
contig15940	5	7	ACTAT
contig16780	5	9	AAAAT
contig00374	4	21	ACAT
contig00374	4	8	ACAT
contig00489	4	8	AAAT
contig00489	4	7	AAAT
contig00649	4	7	AATC
contig02312	4	8	ACCT
contig02327	4	7	AATC
contig02474	4	15	AAAT
contig02474	4	11	AATC
contig03100	4	7	AATC
contig03152	4	8	AAAT
contig03273	4	8	AAAT
contig03763	4	7	AATT
contig04303	4	7	AAAT
contig05374	4	11	AATC
contig06059	4	7	ACAT
contig06946	4	8	AAAT
contig07880	4	8	ACAT
contig08895	4	9	ACAT
contig09140	4	13	AATG
contig09140	4	7	AATG
contig09486	4	11	ACAT
contig10127	4	8	ACAT
contig11342	4	7	AAAT
contig13922	4	10	ACAT
contig13940	4	11	ACAT
contig14540	4	11	ACAT
contig14906	4	8	AATC
contig15180	4	19	ACTG
contig15553	4	7	AACG
contig15645	4	7	AAAG
contig15758	4	8	AATC
contig15811	4	8	AATG
contig15811	4	7	AAAT
contig15879	4	8	AAAT
contig16738	4	8	AGAT
contig16965	4	12	ACAT
contig17143	4	10	AATC
contig17143	4	7	AATC
contig17772	4	8	AATC
contig17794	4	12	ACAG
contig18272	4	7	ACAT
contig00016	3	7	ACT
contig00016	3	9	ACT
contig00016	3	13	ACT
contig00037	3	7	AAG
contig00044	3	8	AAC
contig00061	3	7	AAT
contig00229	3	7	AAT
contig00232	3	7	AAC
contig00260	3	7	AAT
contig00263	3	7	AAT
contig00354	3	8	ATC
contig00456	3	7	AAC
contig00584	3	7	ATC
contig00605	3	10	AAT
contig00726	3	7	ACT
contig00843	3	7	AAC
contig00877	3	9	AAC
contig00881	3	9	ATC
contig00959	3	10	AAC
contig00980	3	12	AAC
contig00980	3	9	AAT
contig01002	3	10	AAT
contig01043	3	11	ATC
contig01122	3	8	AAT
contig01169	3	10	AGC
contig01197	3	7	AAC
contig01276	3	19	AAC
contig01426	3	8	AAC
contig01516	3	7	ACT
contig01542	3	8	AAT
contig01582	3	9	ATC
contig01610	3	8	AAC
contig01639	3	8	AAT
contig01652	3	7	AAT
contig01749	3	7	AAT
contig01820	3	8	AAT
contig01845	3	12	ATC
contig01935	3	12	ATC
contig01978	3	11	ACT
contig02033	3	8	ATC
contig02310	3	13	ACT
contig02310	3	16	ACT
contig02310	3	7	ACT
contig02310	3	9	ACT
contig02310	3	9	ACT
contig02316	3	7	AGC
contig02316	3	11	ACT
contig02316	3	7	ACG
contig02319	3	17	AAC
contig02323	3	9	AAC
contig02343	3	7	ACT
contig02428	3	13	AAT
contig02495	3	8	AAC
contig02553	3	7	ACC
contig02606	3	7	AAT
contig02643	3	8	AAT
contig02667	3	7	AAT
contig02772	3	12	AAT
contig02790	3	13	AAT
contig02836	3	7	ATC
contig02983	3	12	AAC
contig03083	3	11	AAT
contig03481	3	7	AAT
contig03702	3	11	AAT
contig03803	3	7	AAT
contig03871	3	9	AAC
contig03977	3	12	AAC
contig04001	3	8	AAT
contig04001	3	7	AAT
contig04011	3	9	ACT
contig04167	3	7	AAT
contig04393	3	9	ACT
contig04397	3	8	AAT
contig04469	3	7	AAG
contig04476	3	7	AAT
contig04490	3	7	AAT
contig04497	3	12	ACT
contig04675	3	7	AAT
contig04682	3	9	ACT
contig04694	3	7	AAT
contig04696	3	7	AAC
contig04722	3	8	ACT
contig04862	3	10	AAC
contig04989	3	7	AAT
contig05262	3	7	AAT
contig05262	3	7	AAT
contig05266	3	9	ATC
contig05266	3	8	ATC
contig05307	3	10	ATC
contig05501	3	10	AAC
contig05521	3	10	AAC
contig05557	3	8	AAT
contig05780	3	8	AAG
contig06001	3	12	AAC
contig06139	3	7	AAT
contig06281	3	12	AAC
contig06350	3	8	ATC
contig06370	3	7	AAC
contig06398	3	7	AAT
contig06417	3	11	ATC
contig06494	3	8	AAT
contig06554	3	8	AAC
contig06554	3	7	AAG
contig06605	3	7	ACC
contig06657	3	7	AAT
contig06688	3	11	ATC
contig06688	3	9	ATC
contig06702	3	7	ACT
contig06733	3	9	AAT
contig06744	3	7	ATC
contig06824	3	11	ATC
contig06836	3	13	AAT
contig06943	3	8	ATC
contig06968	3	11	AAT
contig07093	3	7	AAT
contig07112	3	13	ACT
contig07116	3	10	ACT
contig07132	3	8	ACT
contig07132	3	7	ACT
contig07173	3	7	AAT
contig07173	3	9	AAT
contig07235	3	7	AGG
contig07351	3	8	AAC
contig07476	3	8	AAT
contig07494	3	8	ACT
contig07575	3	7	AAT
contig07647	3	7	AGG
contig07657	3	7	AAC
contig07676	3	7	AAC
contig07718	3	7	AAC
contig07815	3	7	AAT
contig07882	3	11	ATC
contig07882	3	11	AAC
contig07918	3	9	ATC
contig07993	3	10	AAT
contig07993	3	13	AAT
contig08073	3	9	AAC
contig08074	3	9	ACC
contig08089	3	13	ATC
contig08211	3	12	ATC
contig08249	3	12	ATC
contig08290	3	9	AAT
contig08330	3	12	ATC
contig08424	3	7	AAC
contig08566	3	7	AAT
contig08575	3	11	AAT
contig08587	3	11	ACT
contig08594	3	9	AAT
contig08658	3	8	ATC
contig08696	3	8	AAC
contig08904	3	7	AGG
contig08928	3	10	AAT
contig09011	3	7	AAC
contig09624	3	7	AAT
contig09651	3	8	AAC
contig09690	3	7	AAT
contig09986	3	9	AAC
contig10136	3	12	AAT
contig10335	3	11	AAC
contig10404	3	11	AAT
contig10485	3	7	AGG
contig10485	3	7	AGG
contig10485	3	7	AGG
contig10679	3	8	ATC
contig10733	3	9	AAC
contig10793	3	8	ACT
contig10808	3	14	AAC
contig10838	3	9	AAT
contig10934	3	12	ACT
contig10958	3	9	ATC
contig10961	3	9	ATC
contig10961	3	13	ATC
contig11005	3	7	AGG
contig11074	3	7	AAT
contig11074	3	7	AAT
contig11102	3	10	AAT
contig11108	3	8	AAC
contig11304	3	11	ATC
contig11315	3	12	AAT
contig11315	3	12	ACT
contig11373	3	7	AAT
contig11375	3	8	ATC
contig11518	3	9	AAT
contig11695	3	8	AAC
contig11959	3	7	AGC
contig12333	3	7	AAT
contig12359	3	8	ATC
contig12439	3	14	AAT
contig12508	3	7	AAT
contig12571	3	7	ATC
contig12679	3	7	AAT
contig12773	3	8	AAC
contig12773	3	10	AAC
contig12873	3	7	AAC
contig12907	3	8	AAG
contig12974	3	9	ATC
contig12976	3	17	ATC
contig13056	3	8	AAT
contig13134	3	9	ATC
contig13207	3	11	AAT
contig13207	3	9	AAT
contig13207	3	7	AAT
contig13327	3	11	AAT
contig13457	3	7	AAT
contig13549	3	9	ATC
contig13606	3	11	AAT
contig13665	3	10	ACC
contig13665	3	12	AAC
contig13685	3	7	ATC
contig13967	3	9	AAT
contig14047	3	10	AAT
contig14097	3	9	AAT
contig14179	3	7	ATC
contig14192	3	8	AGC
contig14203	3	8	AAT
contig14356	3	7	AAT
contig14356	3	8	AAT
contig14426	3	9	AAT
contig14426	3	7	AAT
contig14481	3	9	AAT
contig14569	3	8	AAC
contig14570	3	7	ATC
contig14659	3	11	AAT
contig14733	3	8	AAG
contig14804	3	10	AAT
contig14865	3	14	AAC
contig14891	3	7	AGG
contig14941	3	10	AAT
contig15064	3	12	ATC
contig15173	3	7	ATC
contig15279	3	9	AAT
contig15283	3	8	AAC
contig15452	3	17	ATC
contig15452	3	10	ATC
contig15455	3	10	ATC
contig15475	3	12	ATC
contig15511	3	9	AAC
contig15606	3	9	AGG
contig15855	3	11	AAT
contig16065	3	7	AAT
contig16124	3	16	AAT
contig16207	3	8	AAT
contig16261	3	8	AAC
contig16266	3	7	AAT
contig16424	3	9	AAC
contig16430	3	8	ATC
contig16481	3	16	ATC
contig16553	3	7	ATC
contig16589	3	7	ATC
contig16589	3	9	ATC
contig16603	3	12	AAT
contig16767	3	12	AGC
contig16767	3	16	ATC
contig16808	3	7	ACT
contig16808	3	8	AGC
contig16904	3	10	AAT
contig16938	3	11	ATC
contig16938	3	17	AAG
contig17093	3	10	AAC
contig17094	3	7	AGC
contig17257	3	7	AAC
contig17257	3	7	AAC
contig17257	3	7	AGC
contig17292	3	10	AAT
contig17479	3	8	AAT
contig17552	3	13	AAT
contig17642	3	17	AAC
contig17648	3	8	AAT
contig17676	3	13	ACT
contig17697	3	8	AAC
contig17723	3	9	ATC
contig17736	3	9	AAT
contig17760	3	7	AAT
contig17772	3	9	AAT
contig18064	3	7	ACC
contig18096	3	7	AAC
contig18169	3	8	AAT
contig18228	3	12	AAT
contig18228	3	8	AAT
contig00011	2	7	AC
contig00011	2	8	AC
contig00012	2	16	AG
contig00034	2	13	AC
contig00051	2	7	AT
contig00078	2	8	AG
contig00089	2	8	AC
contig00089	2	9	AC
contig00089	2	8	AC
contig00092	2	8	AC
contig00126	2	7	AC
contig00147	2	8	AC
contig00156	2	12	AC
contig00176	2	7	AC
contig00178	2	11	AC
contig00195	2	8	AC
contig00198	2	7	AC
contig00205	2	9	AT
contig00215	2	7	AC
contig00236	2	7	AC
contig00236	2	9	AC
contig00237	2	7	AG
contig00237	2	9	AC
contig00249	2	11	AT
contig00252	2	9	AT
contig00272	2	7	AT
contig00283	2	10	AC
contig00302	2	14	AC
contig00304	2	7	AT
contig00305	2	12	AC
contig00307	2	8	AC
contig00311	2	11	AC
contig00379	2	16	AC
contig00387	2	11	AT
contig00388	2	14	AC
contig00447	2	7	AC
contig00456	2	8	AC
contig00494	2	12	AC
contig00494	2	9	AG
contig00497	2	7	AG
contig00536	2	12	AC
contig00536	2	8	AC
contig00565	2	7	AC
contig00608	2	9	AC
contig00608	2	7	AC
contig00608	2	8	AC
contig00609	2	8	AC
contig00611	2	16	AC
contig00616	2	15	AG
contig00618	2	8	AC
contig00639	2	14	AC
contig00666	2	11	AC
contig00684	2	7	AC
contig00686	2	14	AC
contig00687	2	7	AG
contig00702	2	7	AC
contig00702	2	10	AC
contig00707	2	12	AC
contig00709	2	8	AC
contig00709	2	8	AT
contig00725	2	7	AT
contig00734	2	10	AC
contig00746	2	7	CG
contig00750	2	10	AC
contig00753	2	7	AT
contig00779	2	7	AC
contig00780	2	7	AT
contig00822	2	18	AC
contig00829	2	21	AC
contig00834	2	8	AT
contig00834	2	7	AT
contig00856	2	7	AT
contig00869	2	17	AC
contig00871	2	9	AG
contig00877	2	15	AC
contig00877	2	8	AC
contig00941	2	11	AT
contig01013	2	8	AC
contig01030	2	7	CG
contig01040	2	7	AT
contig01053	2	7	AG
contig01066	2	7	AG
contig01068	2	11	AC
contig01080	2	14	AG
contig01108	2	9	AC
contig01119	2	7	AC
contig01134	2	12	AG
contig01134	2	9	AC
contig01136	2	7	AT
contig01163	2	7	AC
contig01166	2	12	AC
contig01186	2	7	AC
contig01195	2	12	AC
contig01219	2	7	AC
contig01219	2	7	AC
contig01226	2	9	AC
contig01230	2	12	AC
contig01259	2	7	AC
contig01271	2	7	AT
contig01275	2	8	AC
contig01295	2	8	AC
contig01354	2	8	AT
contig01363	2	9	AC
contig01399	2	10	AG
contig01401	2	8	AC
contig01416	2	8	AT
contig01425	2	20	AC
contig01427	2	8	AC
contig01427	2	12	AC
contig01444	2	8	AT
contig01447	2	8	AC
contig01462	2	8	AG
contig01475	2	7	AT
contig01475	2	14	AC
contig01490	2	8	AC
contig01496	2	7	AT
contig01510	2	8	AT
contig01525	2	8	AC
contig01527	2	10	AC
contig01528	2	16	AG
contig01528	2	13	AC
contig01533	2	7	AC
contig01560	2	10	AT
contig01577	2	7	AT
contig01589	2	7	AT
contig01589	2	9	AG
contig01599	2	9	AT
contig01660	2	8	AG
contig01660	2	8	AC
contig01668	2	7	AC
contig01684	2	9	AC
contig01684	2	11	AC
contig01696	2	9	AC
contig01713	2	8	AG
contig01713	2	7	AG
contig01718	2	7	AC
contig01728	2	7	AT
contig01752	2	8	AC
contig01763	2	8	AT
contig01763	2	8	AC
contig01768	2	8	AC
contig01775	2	9	AC
contig01796	2	8	AC
contig01800	2	10	AC
contig01800	2	9	AC
contig01812	2	7	AG
contig01838	2	7	AC
contig01843	2	14	AC
contig01848	2	7	AT
contig01880	2	14	AC
contig01897	2	8	AC
contig01926	2	8	AT
contig01929	2	7	AT
contig01975	2	7	AC
contig01996	2	8	AT
contig02040	2	35	AC
contig02089	2	11	AC
contig02092	2	11	AC
contig02103	2	8	AC
contig02110	2	8	AC
contig02114	2	7	AT
contig02116	2	7	AT
contig02131	2	8	AC
contig02141	2	13	AC
contig02144	2	7	AC
contig02161	2	7	AC
contig02168	2	7	AC
contig02197	2	11	AC
contig02213	2	11	AT
contig02226	2	7	AC
contig02277	2	19	AG
contig02283	2	26	AG
contig02286	2	7	AC
contig02293	2	7	AC
contig02308	2	9	AC
contig02308	2	7	AC
contig02308	2	8	AC
contig02308	2	8	AG
contig02312	2	8	AT
contig02315	2	7	AC
contig02329	2	7	AT
contig02340	2	9	AT
contig02340	2	7	AG
contig02350	2	7	AT
contig02352	2	12	AC
contig02359	2	7	AC
contig02365	2	15	AC
contig02366	2	7	AC
contig02366	2	7	AC
contig02400	2	8	AC
contig02421	2	7	AT
contig02455	2	8	AC
contig02457	2	7	AG
contig02462	2	7	AT
contig02466	2	9	AG
contig02482	2	8	AC
contig02484	2	12	AC
contig02484	2	9	AG
contig02495	2	9	AC
contig02496	2	11	AG
contig02500	2	8	AC
contig02509	2	10	AC
contig02509	2	8	AC
contig02509	2	11	AC
contig02544	2	7	AT
contig02544	2	7	AC
contig02549	2	7	AC
contig02553	2	10	AC
contig02600	2	14	AC
contig02602	2	8	AC
contig02613	2	7	AT
contig02620	2	10	AT
contig02644	2	8	AC
contig02662	2	10	AT
contig02674	2	8	AT
contig02674	2	7	AC
contig02678	2	10	AC
contig02678	2	10	AC
contig02687	2	13	AC
contig02693	2	7	AT
contig02732	2	7	AT
contig02747	2	11	AC
contig02747	2	11	AC
contig02819	2	8	AC
contig02840	2	7	AT
contig02848	2	8	AT
contig02854	2	19	AC
contig02860	2	7	AT
contig02864	2	13	AC
contig02902	2	11	AC
contig02903	2	9	AC
contig02906	2	11	AC
contig02911	2	7	AT
contig02924	2	12	AC
contig02933	2	11	AC
contig02966	2	7	AC
contig02981	2	10	AC
contig02987	2	7	AC
contig02987	2	7	AC
contig02987	2	10	AC
contig02987	2	8	AC
contig03009	2	12	AC
contig03009	2	17	AC
contig03010	2	8	AT
contig03016	2	7	AT
contig03028	2	7	AC
contig03037	2	8	AT
contig03063	2	11	AC
contig03078	2	8	AC
contig03112	2	11	AC
contig03116	2	8	AC
contig03119	2	8	AC
contig03120	2	8	AC
contig03179	2	10	AC
contig03207	2	9	AC
contig03246	2	7	AC
contig03254	2	11	AC
contig03267	2	7	AG
contig03293	2	8	AC
contig03293	2	7	AC
contig03294	2	7	AT
contig03314	2	7	AT
contig03323	2	8	AC
contig03323	2	17	AC
contig03328	2	8	AC
contig03334	2	9	AC
contig03355	2	8	AG
contig03377	2	7	AC
contig03389	2	9	AC
contig03419	2	10	AC
contig03419	2	7	AC
contig03422	2	9	AT
contig03424	2	8	AT
contig03429	2	8	AC
contig03488	2	7	AC
contig03502	2	12	AC
contig03523	2	7	AC
contig03523	2	7	AC
contig03525	2	8	AC
contig03525	2	7	CG
contig03556	2	8	AC
contig03575	2	7	AC
contig03584	2	13	AC
contig03584	2	7	AC
contig03607	2	13	AC
contig03609	2	12	AT
contig03633	2	12	AC
contig03636	2	8	AC
contig03641	2	24	AG
contig03647	2	14	AG
contig03673	2	9	AC
contig03690	2	9	AT
contig03690	2	10	AG
contig03699	2	8	AG
contig03734	2	7	AC
contig03734	2	7	AC
contig03734	2	13	AG
contig03734	2	9	AC
contig03741	2	7	AT
contig03756	2	10	AC
contig03764	2	8	AC
contig03777	2	10	AG
contig03823	2	11	AG
contig03868	2	8	AC
contig03878	2	9	AC
contig03896	2	9	AC
contig03905	2	7	AT
contig03916	2	10	AC
contig03917	2	10	AC
contig03918	2	9	AC
contig03921	2	8	AC
contig03923	2	7	AC
contig03932	2	7	AC
contig03949	2	10	AG
contig03956	2	12	AG
contig03972	2	7	AC
contig04003	2	13	AC
contig04038	2	8	AC
contig04038	2	7	AC
contig04074	2	7	AC
contig04074	2	7	AC
contig04078	2	8	AC
contig04087	2	17	AG
contig04114	2	9	AC
contig04124	2	11	AC
contig04128	2	8	AT
contig04129	2	7	AC
contig04138	2	8	AC
contig04149	2	8	AT
contig04157	2	22	AG
contig04166	2	7	AC
contig04167	2	11	AC
contig04167	2	8	AG
contig04176	2	8	AC
contig04191	2	14	AC
contig04214	2	7	AC
contig04219	2	8	AC
contig04236	2	7	AT
contig04241	2	8	AT
contig04256	2	9	AC
contig04265	2	9	AT
contig04277	2	8	AT
contig04277	2	7	AT
contig04279	2	9	AC
contig04281	2	15	AC
contig04286	2	8	AG
contig04294	2	8	AC
contig04294	2	12	AC
contig04298	2	7	AC
contig04335	2	12	AG
contig04350	2	8	AG
contig04376	2	7	AC
contig04376	2	11	AC
contig04376	2	13	AC
contig04397	2	8	AC
contig04421	2	7	AC
contig04427	2	7	AC
contig04464	2	7	AC
contig04471	2	8	AT
contig04492	2	13	AC
contig04492	2	9	AC
contig04534	2	8	AC
contig04547	2	7	AT
contig04553	2	8	AC
contig04554	2	9	AC
contig04581	2	8	AC
contig04583	2	7	AT
contig04593	2	8	AT
contig04619	2	8	AC
contig04619	2	12	AC
contig04619	2	8	AC
contig04630	2	7	AC
contig04630	2	10	AG
contig04699	2	10	AC
contig04711	2	7	AT
contig04722	2	7	AT
contig04724	2	11	AC
contig04728	2	9	AC
contig04731	2	10	AC
contig04746	2	7	AT
contig04761	2	7	AT
contig04777	2	13	AC
contig04796	2	8	AC
contig04803	2	8	AC
contig04810	2	9	AC
contig04915	2	7	AC
contig04947	2	7	AC
contig04969	2	7	AT
contig04969	2	10	AG
contig04971	2	7	AC
contig05010	2	7	AT
contig05016	2	11	AC
contig05104	2	10	AT
contig05118	2	10	AC
contig05118	2	12	AG
contig05128	2	16	AG
contig05148	2	14	AC
contig05148	2	12	AT
contig05166	2	13	AC
contig05185	2	7	AT
contig05215	2	12	AG
contig05249	2	8	AC
contig05264	2	13	AC
contig05264	2	7	AC
contig05280	2	9	AC
contig05290	2	7	AC
contig05298	2	9	AC
contig05298	2	7	AC
contig05298	2	8	AC
contig05301	2	7	AC
contig05334	2	7	AC
contig05371	2	11	AC
contig05371	2	8	AC
contig05434	2	7	AG
contig05441	2	7	AT
contig05473	2	11	AC
contig05474	2	8	AC
contig05479	2	14	AC
contig05481	2	7	AC
contig05498	2	7	AC
contig05502	2	7	AC
contig05502	2	7	AC
contig05502	2	8	AC
contig05546	2	7	AC
contig05546	2	7	AC
contig05568	2	8	AC
contig05577	2	7	AT
contig05577	2	7	AC
contig05621	2	12	AC
contig05639	2	8	AC
contig05654	2	8	AC
contig05689	2	10	AC
contig05704	2	9	AT
contig05735	2	19	AG
contig05741	2	9	AC
contig05753	2	10	AC
contig05778	2	8	AC
contig05805	2	13	AC
contig05841	2	7	AC
contig05864	2	10	AC
contig05888	2	11	AC
contig05890	2	14	AG
contig05890	2	16	AC
contig05897	2	12	AC
contig05915	2	13	AC
contig05918	2	12	AC
contig05963	2	7	AC
contig05973	2	9	AC
contig05981	2	9	AC
contig05981	2	22	AC
contig06005	2	10	AC
contig06005	2	10	AC
contig06012	2	17	AC
contig06033	2	7	AC
contig06052	2	7	AT
contig06055	2	9	AG
contig06073	2	8	AC
contig06084	2	7	AC
contig06084	2	8	AC
contig06089	2	16	AC
contig06103	2	9	AC
contig06130	2	13	AC
contig06130	2	15	AG
contig06150	2	7	AC
contig06246	2	14	AC
contig06260	2	13	AC
contig06330	2	8	AT
contig06339	2	15	AC
contig06348	2	7	AC
contig06356	2	7	AC
contig06375	2	15	AG
contig06391	2	10	AC
contig06417	2	13	AC
contig06446	2	12	AG
contig06462	2	11	AC
contig06462	2	10	AC
contig06462	2	12	AC
contig06463	2	8	AC
contig06463	2	11	AC
contig06479	2	7	AT
contig06498	2	13	AG
contig06502	2	8	AC
contig06534	2	8	AC
contig06534	2	7	AC
contig06548	2	7	AG
contig06565	2	9	AC
contig06572	2	14	AC
contig06646	2	8	AC
contig06654	2	13	AC
contig06656	2	13	AC
contig06660	2	13	AC
contig06663	2	7	AT
contig06673	2	12	AC
contig06690	2	7	AC
contig06718	2	16	AC
contig06733	2	7	AC
contig06744	2	9	AT
contig06761	2	8	AT
contig06771	2	7	AT
contig06795	2	8	AC
contig06820	2	8	AC
contig06820	2	12	AG
contig06822	2	7	AT
contig06825	2	11	AG
contig06825	2	8	AG
contig06841	2	7	AT
contig06876	2	7	AC
contig06878	2	7	AT
contig06905	2	11	AC
contig06911	2	7	AT
contig06921	2	13	AC
contig06958	2	7	AT
contig06963	2	7	AC
contig06970	2	10	AC
contig06970	2	8	AC
contig06970	2	17	AC
contig06972	2	9	AT
contig06972	2	7	AT
contig06985	2	11	AG
contig07000	2	7	AG
contig07028	2	14	AC
contig07028	2	11	AC
contig07054	2	13	AC
contig07082	2	7	AT
contig07090	2	9	AC
contig07092	2	11	AC
contig07092	2	8	AC
contig07130	2	8	AT
contig07184	2	7	AG
contig07221	2	15	AC
contig07230	2	14	AC
contig07230	2	25	AC
contig07272	2	8	AC
contig07294	2	7	AT
contig07299	2	8	AG
contig07314	2	14	AC
contig07350	2	12	AC
contig07381	2	14	AG
contig07414	2	9	AT
contig07437	2	11	AC
contig07464	2	7	AC
contig07527	2	8	AC
contig07544	2	10	AC
contig07572	2	9	AC
contig07572	2	18	AC
contig07579	2	7	AC
contig07589	2	10	AT
contig07605	2	10	AG
contig07606	2	8	AG
contig07610	2	12	AG
contig07610	2	15	AG
contig07622	2	8	AC
contig07637	2	7	AT
contig07651	2	8	AC
contig07658	2	7	AC
contig07715	2	8	AC
contig07731	2	12	AC
contig07731	2	11	AC
contig07733	2	7	AT
contig07770	2	9	AG
contig07788	2	14	AC
contig07796	2	7	AC
contig07838	2	15	AC
contig07846	2	10	AG
contig07848	2	7	AC
contig07848	2	11	AC
contig07848	2	8	AC
contig07857	2	8	AT
contig07878	2	8	AC
contig07889	2	9	AC
contig07889	2	9	AC
contig07889	2	10	AC
contig07912	2	7	AC
contig07943	2	8	AG
contig07946	2	14	AC
contig07952	2	7	AC
contig07959	2	7	AT
contig07960	2	8	AC
contig08001	2	7	AT
contig08039	2	16	AC
contig08068	2	9	AC
contig08113	2	15	AC
contig08124	2	14	AC
contig08124	2	9	AG
contig08124	2	8	AC
contig08125	2	7	AC
contig08143	2	13	AC
contig08185	2	16	AC
contig08205	2	9	AC
contig08239	2	14	AC
contig08243	2	9	AT
contig08253	2	7	AC
contig08276	2	7	AT
contig08303	2	8	AC
contig08313	2	21	AG
contig08353	2	7	AC
contig08366	2	7	AT
contig08367	2	10	AT
contig08417	2	11	AG
contig08433	2	8	AC
contig08433	2	7	AC
contig08438	2	13	AC
contig08443	2	7	AT
contig08443	2	9	AC
contig08444	2	7	AC
contig08479	2	7	AC
contig08524	2	12	AG
contig08524	2	12	AC
contig08524	2	12	AC
contig08540	2	9	AC
contig08540	2	13	AC
contig08550	2	16	AC
contig08554	2	8	AC
contig08585	2	7	AT
contig08597	2	15	AC
contig08597	2	12	AC
contig08608	2	7	AC
contig08610	2	17	AC
contig08628	2	16	AC
contig08632	2	8	AC
contig08669	2	7	AT
contig08675	2	9	AC
contig08675	2	8	AC
contig08679	2	7	AT
contig08687	2	7	AC
contig08694	2	16	AC
contig08743	2	10	AC
contig08802	2	13	AC
contig08813	2	8	AC
contig08843	2	7	AT
contig08848	2	7	AT
contig08877	2	16	AC
contig08878	2	7	AC
contig08882	2	7	AC
contig08892	2	7	AT
contig08901	2	13	AC
contig08921	2	11	AC
contig08939	2	7	AG
contig08942	2	7	AC
contig08955	2	10	AC
contig08965	2	7	AT
contig08970	2	7	AC
contig08973	2	14	AG
contig08993	2	8	AC
contig08993	2	12	AC
contig08994	2	9	AC
contig08994	2	12	AC
contig08994	2	12	AC
contig08997	2	9	AT
contig08997	2	11	AC
contig09003	2	13	AC
contig09010	2	8	AC
contig09022	2	7	AC
contig09040	2	7	AC
contig09043	2	11	AC
contig09045	2	12	AC
contig09046	2	8	AG
contig09060	2	13	AC
contig09070	2	7	AC
contig09111	2	10	AG
contig09116	2	12	AC
contig09117	2	17	AC
contig09126	2	12	AC
contig09133	2	7	AT
contig09142	2	13	AG
contig09177	2	10	AT
contig09180	2	12	AC
contig09188	2	8	AT
contig09236	2	8	AC
contig09236	2	11	AC
contig09271	2	7	AT
contig09273	2	7	AT
contig09281	2	7	AT
contig09304	2	7	AC
contig09311	2	8	AC
contig09337	2	8	AC
contig09337	2	7	AC
contig09444	2	8	AT
contig09456	2	13	AC
contig09464	2	7	AG
contig09464	2	7	AC
contig09487	2	7	AG
contig09509	2	9	AC
contig09543	2	8	AC
contig09569	2	7	AT
contig09585	2	8	AC
contig09593	2	12	AG
contig09593	2	11	AC
contig09625	2	11	AG
contig09651	2	11	AC
contig09653	2	7	AC
contig09656	2	7	AC
contig09657	2	14	AC
contig09679	2	10	AC
contig09679	2	7	AC
contig09680	2	7	AC
contig09680	2	7	AC
contig09705	2	13	AC
contig09705	2	9	AG
contig09712	2	7	AT
contig09725	2	12	AC
contig09778	2	8	AC
contig09819	2	10	AC
contig09886	2	7	AT
contig09910	2	7	AC
contig09963	2	9	AT
contig09978	2	7	AG
contig09981	2	11	AC
contig09984	2	8	AT
contig09994	2	10	AC
contig10013	2	7	AT
contig10020	2	10	AC
contig10054	2	12	AC
contig10054	2	12	AC
contig10059	2	10	AC
contig10062	2	10	AC
contig10062	2	11	AC
contig10131	2	7	AC
contig10132	2	14	AC
contig10144	2	8	AC
contig10146	2	9	AC
contig10164	2	14	AG
contig10164	2	10	AC
contig10193	2	7	AT
contig10252	2	7	AT
contig10252	2	10	AC
contig10264	2	8	AC
contig10321	2	7	AT
contig10340	2	7	AT
contig10359	2	13	AC
contig10363	2	9	AT
contig10370	2	11	AG
contig10370	2	7	AC
contig10370	2	7	AC
contig10370	2	8	AC
contig10370	2	10	AG
contig10370	2	7	AG
contig10377	2	7	AT
contig10396	2	8	AC
contig10510	2	8	AC
contig10514	2	11	AC
contig10515	2	8	AC
contig10527	2	10	AC
contig10585	2	12	AG
contig10616	2	8	AC
contig10634	2	9	AC
contig10667	2	8	AT
contig10694	2	13	AG
contig10694	2	20	AC
contig10705	2	9	AT
contig10735	2	8	AC
contig10736	2	10	AC
contig10749	2	13	AC
contig10764	2	7	AC
contig10811	2	7	AT
contig10811	2	8	AC
contig10819	2	8	AG
contig10819	2	18	AC
contig10874	2	16	AC
contig10877	2	10	AC
contig10883	2	8	AC
contig10899	2	7	AC
contig10902	2	9	AC
contig10926	2	9	AC
contig10927	2	7	AC
contig10927	2	15	AC
contig10938	2	9	AC
contig10961	2	8	AC
contig10961	2	9	AC
contig10979	2	7	AG
contig10979	2	7	AG
contig11021	2	8	AC
contig11034	2	8	AT
contig11043	2	10	AT
contig11082	2	8	AC
contig11090	2	7	AC
contig11091	2	15	AC
contig11145	2	10	AC
contig11179	2	10	AC
contig11179	2	10	AC
contig11187	2	11	AT
contig11246	2	16	AC
contig11253	2	7	AC
contig11264	2	9	AC
contig11351	2	10	AC
contig11369	2	8	AT
contig11397	2	7	AC
contig11425	2	16	AC
contig11425	2	8	AG
contig11426	2	13	AC
contig11444	2	7	AT
contig11460	2	7	AT
contig11487	2	7	AT
contig11500	2	7	AC
contig11543	2	7	AC
contig11564	2	9	AC
contig11623	2	10	AC
contig11671	2	13	AC
contig11671	2	8	AT
contig11677	2	7	AG
contig11679	2	15	AC
contig11679	2	8	AC
contig11693	2	15	AG
contig11710	2	9	AG
contig11719	2	7	AG
contig11719	2	9	AC
contig11719	2	10	AC
contig11719	2	9	AC
contig11750	2	13	AC
contig11752	2	7	AC
contig11752	2	17	AC
contig11788	2	7	AC
contig11792	2	7	AC
contig11792	2	7	AC
contig11795	2	7	AT
contig11803	2	7	AC
contig11828	2	7	AC
contig11828	2	11	AC
contig11828	2	12	AC
contig11836	2	10	AC
contig11849	2	10	AT
contig11868	2	9	AT
contig11876	2	9	AC
contig11942	2	13	AC
contig11948	2	7	AG
contig11948	2	7	AG
contig12040	2	10	AC
contig12077	2	8	AT
contig12081	2	13	AG
contig12081	2	9	AC
contig12102	2	9	AT
contig12144	2	16	AC
contig12160	2	8	AT
contig12168	2	14	AC
contig12207	2	7	AT
contig12231	2	7	AC
contig12250	2	7	AC
contig12250	2	8	AC
contig12312	2	8	AC
contig12365	2	8	AG
contig12373	2	9	AC
contig12387	2	15	AC
contig12435	2	7	AG
contig12454	2	8	AC
contig12478	2	11	AT
contig12506	2	10	AT
contig12509	2	7	AC
contig12515	2	7	AC
contig12520	2	19	AC
contig12522	2	8	AC
contig12531	2	7	AT
contig12533	2	9	AT
contig12561	2	7	AT
contig12570	2	14	AC
contig12590	2	13	AG
contig12612	2	14	AT
contig12616	2	14	AC
contig12653	2	7	AC
contig12654	2	9	AC
contig12655	2	11	AC
contig12658	2	10	AC
contig12658	2	10	AC
contig12659	2	10	AC
contig12683	2	9	AC
contig12711	2	8	AG
contig12747	2	14	AC
contig12767	2	9	AC
contig12796	2	8	AC
contig12815	2	7	AC
contig12815	2	10	AC
contig12815	2	8	AC
contig12816	2	10	AC
contig12819	2	8	AC
contig12837	2	7	AG
contig12883	2	9	AC
contig12885	2	13	AC
contig12912	2	14	AC
contig12937	2	9	AC
contig12969	2	7	AT
contig13000	2	9	AC
contig13037	2	10	AT
contig13054	2	14	AC
contig13070	2	7	AC
contig13105	2	8	AC
contig13112	2	12	AG
contig13120	2	7	AC
contig13135	2	7	AC
contig13146	2	12	AC
contig13165	2	10	AC
contig13166	2	10	AC
contig13166	2	8	AG
contig13173	2	7	AC
contig13173	2	12	AC
contig13183	2	7	AC
contig13183	2	11	AC
contig13183	2	7	AC
contig13199	2	9	AC
contig13199	2	7	AC
contig13208	2	14	AC
contig13219	2	8	AC
contig13257	2	7	AC
contig13259	2	16	AG
contig13263	2	7	AC
contig13275	2	9	AG
contig13299	2	8	AC
contig13315	2	13	AG
contig13316	2	13	AC
contig13316	2	7	AC
contig13320	2	7	AG
contig13330	2	9	AC
contig13368	2	8	AC
contig13382	2	7	AC
contig13382	2	8	AC
contig13404	2	8	AG
contig13434	2	13	AC
contig13504	2	8	AC
contig13504	2	13	AC
contig13504	2	9	AC
contig13507	2	8	AG
contig13507	2	8	AC
contig13548	2	8	AG
contig13548	2	7	AC
contig13577	2	10	AC
contig13584	2	7	AC
contig13615	2	7	AT
contig13646	2	18	AC
contig13661	2	7	AT
contig13667	2	13	AC
contig13683	2	12	AC
contig13691	2	9	AC
contig13704	2	12	AC
contig13725	2	9	AC
contig13755	2	7	AT
contig13808	2	8	AT
contig13823	2	10	AC
contig13853	2	11	AT
contig13857	2	7	AC
contig13857	2	7	AC
contig13873	2	7	AT
contig13922	2	9	AC
contig13924	2	10	AG
contig13929	2	7	AG
contig13955	2	8	AC
contig13987	2	10	AC
contig14003	2	8	AC
contig14063	2	13	AC
contig14063	2	7	AC
contig14067	2	8	AC
contig14078	2	7	AC
contig14094	2	14	AC
contig14166	2	12	AC
contig14173	2	9	AT
contig14191	2	10	AC
contig14191	2	8	AC
contig14254	2	7	AC
contig14322	2	11	AC
contig14330	2	7	AC
contig14350	2	7	AT
contig14359	2	17	AC
contig14376	2	9	AC
contig14396	2	10	AC
contig14398	2	7	AT
contig14403	2	16	AC
contig14403	2	14	AC
contig14403	2	9	AC
contig14408	2	7	AT
contig14409	2	9	AC
contig14409	2	7	AC
contig14454	2	14	AC
contig14459	2	13	AC
contig14459	2	11	AC
contig14459	2	7	AC
contig14473	2	8	AC
contig14473	2	15	AC
contig14510	2	9	AT
contig14559	2	8	AC
contig14598	2	8	AT
contig14609	2	18	AC
contig14612	2	9	AC
contig14613	2	7	AC
contig14616	2	9	AC
contig14626	2	12	AC
contig14666	2	7	AG
contig14692	2	11	AC
contig14699	2	13	AC
contig14700	2	7	AC
contig14700	2	21	AC
contig14710	2	7	AC
contig14712	2	9	AC
contig14724	2	8	AT
contig14733	2	16	AC
contig14760	2	9	AC
contig14787	2	8	AC
contig14800	2	9	AC
contig14800	2	8	AG
contig14817	2	18	AC
contig14824	2	8	AC
contig14837	2	10	AC
contig14837	2	7	AG
contig14839	2	11	AC
contig14857	2	7	AT
contig14859	2	15	AG
contig14878	2	9	AG
contig14892	2	8	AC
contig14893	2	10	AC
contig14895	2	7	AG
contig14900	2	8	AT
contig14907	2	7	AG
contig15003	2	14	AG
contig15008	2	12	AC
contig15008	2	8	AC
contig15009	2	7	AC
contig15026	2	7	AC
contig15037	2	11	AG
contig15092	2	8	AG
contig15097	2	11	AC
contig15118	2	7	AG
contig15118	2	15	AG
contig15122	2	8	AC
contig15141	2	8	AC
contig15149	2	7	AT
contig15184	2	7	AC
contig15199	2	7	AC
contig15238	2	7	AC
contig15250	2	8	AT
contig15269	2	7	AC
contig15269	2	10	AC
contig15289	2	7	AC
contig15325	2	7	AC
contig15359	2	9	AT
contig15367	2	15	AC
contig15384	2	12	AC
contig15389	2	11	AC
contig15398	2	11	AC
contig15408	2	18	AC
contig15412	2	10	AC
contig15414	2	14	AC
contig15415	2	7	AT
contig15431	2	8	AC
contig15431	2	12	AC
contig15441	2	10	AC
contig15448	2	8	AT
contig15459	2	11	AG
contig15463	2	8	AC
contig15474	2	18	AG
contig15477	2	15	AC
contig15500	2	7	AC
contig15503	2	8	AC
contig15534	2	10	AC
contig15534	2	10	AC
contig15537	2	7	AT
contig15564	2	17	AC
contig15575	2	7	AT
contig15581	2	12	AC
contig15581	2	7	AT
contig15584	2	7	AT
contig15589	2	12	AC
contig15589	2	8	AC
contig15596	2	13	AC
contig15614	2	12	AC
contig15619	2	10	AC
contig15620	2	7	AG
contig15621	2	16	AC
contig15621	2	7	AC
contig15625	2	7	AT
contig15627	2	7	AT
contig15637	2	7	AC
contig15639	2	8	AC
contig15642	2	7	AC
contig15649	2	10	CG
contig15689	2	8	AC
contig15700	2	8	AC
contig15716	2	7	AT
contig15721	2	11	AC
contig15721	2	9	AC
contig15724	2	14	AC
contig15751	2	9	AG
contig15751	2	10	AC
contig15751	2	7	AC
contig15769	2	7	AT
contig15800	2	9	AG
contig15805	2	10	AG
contig15831	2	10	AC
contig15831	2	7	AC
contig15851	2	16	AC
contig15851	2	9	AC
contig15869	2	9	AT
contig15873	2	9	AC
contig15873	2	13	AC
contig15880	2	17	AG
contig15906	2	8	AC
contig15915	2	8	AC
contig15936	2	13	AC
contig15944	2	7	AT
contig15948	2	9	AG
contig15948	2	12	AG
contig15953	2	10	AG
contig15953	2	7	AG
contig15959	2	10	AT
contig15961	2	11	AC
contig15986	2	7	AC
contig16001	2	8	AC
contig16001	2	10	AC
contig16008	2	20	AC
contig16009	2	11	AC
contig16009	2	9	AC
contig16021	2	18	AC
contig16021	2	12	AG
contig16048	2	7	AT
contig16059	2	15	AC
contig16060	2	12	AC
contig16067	2	7	AC
contig16114	2	9	AC
contig16135	2	12	AC
contig16139	2	8	AT
contig16142	2	7	AT
contig16153	2	9	AG
contig16153	2	18	AC
contig16162	2	7	AT
contig16167	2	7	AC
contig16167	2	9	AC
contig16176	2	9	AC
contig16177	2	13	AC
contig16188	2	12	AC
contig16204	2	10	AC
contig16217	2	11	AC
contig16217	2	16	AG
contig16223	2	10	AC
contig16223	2	9	AC
contig16224	2	7	AG
contig16224	2	13	AC
contig16232	2	13	AC
contig16233	2	12	AC
contig16240	2	7	AG
contig16260	2	9	AG
contig16272	2	7	AC
contig16272	2	8	AC
contig16274	2	7	AC
contig16285	2	8	AC
contig16291	2	10	AC
contig16317	2	15	AG
contig16321	2	12	AC
contig16321	2	7	AG
contig16338	2	8	AC
contig16341	2	12	AC
contig16372	2	23	AC
contig16383	2	11	AC
contig16384	2	13	AC
contig16409	2	10	AC
contig16418	2	17	AC
contig16432	2	7	AC
contig16442	2	15	AG
contig16456	2	7	AG
contig16460	2	8	AT
contig16468	2	8	AC
contig16473	2	8	AC
contig16478	2	12	AC
contig16486	2	17	AC
contig16511	2	7	AC
contig16512	2	13	AC
contig16517	2	12	AC
contig16536	2	7	AC
contig16538	2	7	AC
contig16539	2	8	AC
contig16546	2	7	AC
contig16547	2	8	AC
contig16582	2	8	AC
contig16604	2	10	AG
contig16624	2	11	AC
contig16631	2	7	AC
contig16639	2	15	AG
contig16645	2	13	AC
contig16655	2	8	AT
contig16662	2	8	AC
contig16662	2	7	AC
contig16662	2	12	AC
contig16678	2	15	AC
contig16693	2	13	AC
contig16695	2	9	AC
contig16696	2	10	AC
contig16696	2	8	AC
contig16696	2	11	AC
contig16705	2	14	AC
contig16709	2	7	AC
contig16709	2	13	AC
contig16723	2	12	AC
contig16740	2	18	AC
contig16742	2	13	AC
contig16754	2	12	AC
contig16776	2	8	AT
contig16779	2	18	AC
contig16780	2	37	AT
contig16801	2	12	AC
contig16826	2	7	AC
contig16841	2	9	AC
contig16857	2	28	AC
contig16865	2	8	AC
contig16865	2	8	AC
contig16865	2	8	AC
contig16884	2	11	AT
contig16899	2	7	AC
contig16921	2	7	AC
contig16921	2	11	AG
contig16921	2	7	AG
contig16928	2	9	AC
contig16941	2	7	AC
contig16952	2	10	AC
contig16952	2	7	AC
contig16952	2	14	AG
contig16953	2	9	AT
contig16953	2	14	AG
contig16959	2	7	AC
contig16960	2	7	AC
contig16981	2	52	AG
contig16981	2	10	AG
contig16986	2	7	AT
contig16999	2	9	AT
contig17030	2	7	AC
contig17038	2	7	AC
contig17048	2	10	AC
contig17050	2	8	AC
contig17061	2	10	AC
contig17069	2	8	AT
contig17069	2	8	AG
contig17086	2	8	AT
contig17086	2	15	AC
contig17129	2	8	AC
contig17193	2	8	AG
contig17193	2	11	AG
contig17199	2	7	AC
contig17263	2	7	AG
contig17267	2	11	AC
contig17267	2	8	AT
contig17280	2	10	AT
contig17329	2	7	AC
contig17376	2	9	AG
contig17417	2	14	AC
contig17438	2	7	AC
contig17438	2	7	AC
contig17473	2	13	AC
contig17479	2	7	AT
contig17512	2	8	AT
contig17513	2	7	AC
contig17514	2	9	AC
contig17524	2	12	AC
contig17536	2	8	AC
contig17580	2	7	AT
contig17617	2	9	AC
contig17645	2	8	AC
contig17770	2	14	AG
contig17780	2	8	AT
contig17784	2	10	AT
contig17792	2	7	AC
contig17794	2	15	AG
contig17794	2	10	AC
contig17805	2	7	AC
contig17806	2	8	AC
contig17812	2	10	AC
contig17835	2	7	AC
contig17835	2	13	AC
contig17835	2	7	AC
contig17852	2	7	AC
contig17852	2	7	AC
contig17865	2	8	AG
contig17868	2	9	AC
contig17884	2	8	AC
contig17884	2	15	AC
contig17896	2	8	AC
contig17896	2	7	AC
contig17896	2	7	AC
contig17896	2	7	AC
contig17978	2	8	AC
contig17987	2	9	AG
contig18016	2	12	AC
contig18033	2	8	AT
contig18064	2	20	AC
contig18127	2	7	AC
contig18127	2	7	AC
contig18134	2	7	AG
contig18253	2	23	AC
contig18272	2	10	AC
