# Supplementary material for: Insights into shell deposition in the Antarctic bivalve Laternula elliptica: gene discovery in the mantle transcriptome using 454 pyrosequencing
Source: BMC Genomics. 2010 Jun 8;11:362. doi: 10.1186/1471-2164-11-362 (PMC2896379; doi:10.1186/1471-2164-11-362)
Supplement: Additional file 4 — Table S4. Variant nucleotides (SNPs/INDELS) found in L. elliptica data. [file 1471-2164-11-362-S4.XLS]

## Sheet: Sheet1
Reference	Start	End	Reference	Variant	Total	Variation
Contig	Position	Position	nucleotide	nucleotide	Depth	Frequency
>contig00003	20	20	G	A	17	0.35
>contig00003	72	72	C	A	23	0.35
>contig00003	197	197	T	G	39	0.13
>contig00003	544	544	T	G	29	0.31
>contig00003	554	554	A	C	27	0.22
>contig00003	642	642	T	A	29	0.28
>contig00003	683	683	C	G	30	0.27
>contig00003	684	684	A	T	30	0.27
>contig00003	824	824	C	G	21	0.24
>contig00003	1238	1238	G	A	6	0.5
>contig00004	1338	1338	C	T	9	0.33
>contig00005	145	145	T	G	18	0.39
>contig00005	265	265	A	T	22	0.45
>contig00005	328	328	G	T	20	0.4
>contig00005	1025	1025	C	A	26	0.38
>contig00005	1295	1295	C	A	63	0.32
>contig00005	1489	1489	G	A	58	0.26
>contig00006	95	95	-	G	9	0.78
>contig00006	143	144	TT	C	8	0.37
>contig00008	97	98	GT	-	9	0.44
>contig00008	99	99	-	AG	9	0.33
>contig00009	124	124	T	G	15	0.33
>contig00009	300	300	A	G	27	0.11
>contig00009	306	306	T	C	28	0.11
>contig00009	501	501	T	C	47	0.21
>contig00009	532	532	T	C	53	0.23
>contig00009	552	552	T	A	52	0.25
>contig00009	766	766	C	T	81	0.32
>contig00009	874	874	T	G	69	0.29
>contig00009	880	880	G	T	68	0.32
>contig00010	179	179	C	T	10	0.4
>contig00013	355	355	C	T	6	0.5
>contig00013	1306	1306	C	A	11	0.45
>contig00013	1322	1322	A	G	11	0.45
>contig00013	1345	1345	A	G	11	0.45
>contig00013	1396	1396	T	G	11	0.45
>contig00013	1764	1772	TTTATACAT	-	10	0.3
>contig00013	1786	1786	A	G	10	0.3
>contig00013	1832	1832	A	T	9	0.33
>contig00013	1837	1837	A	T	9	0.33
>contig00013	1910	1910	C	T	10	0.3
>contig00013	1922	1922	A	C	10	0.3
>contig00013	2111	2111	C	T	7	0.43
>contig00013	2217	2217	A	T	7	0.43
>contig00013	2258	2258	T	C	12	0.33
>contig00013	2262	2262	T	C	12	0.25
>contig00015	46	46	G	A	28	0.11
>contig00015	79	79	A	G	29	0.45
>contig00016	128	128	-	CA	10	0.4
>contig00017	98	98	T	C	12	0.42
>contig00018	36	36	C	G	14	0.29
>contig00019	266	266	T	G	10	0.4
>contig00019	269	269	T	C	10	0.4
>contig00019	432	432	C	T	7	0.43
>contig00020	1296	1296	A	T	24	0.17
>contig00020	1315	1315	A	G	25	0.2
>contig00020	1401	1406	CTTTCC	TTTTTT	32	0.19
>contig00020	1653	1653	A	G	53	0.19
>contig00020	1779	1779	T	A	68	0.21
>contig00020	2098	2098	T	C	91	0.23
>contig00020	2365	2365	A	G	106	0.17
>contig00021	34	34	G	T	26	0.42
>contig00021	48	48	G	A	31	0.39
>contig00021	115	115	A	G	34	0.47
>contig00021	152	152	C	T	31	0.48
>contig00021	179	179	C	T	32	0.28
>contig00021	331	331	C	A	27	0.44
>contig00021	334	334	T	G	26	0.42
>contig00021	349	349	G	C	23	0.43
>contig00021	466	466	A	T	27	0.48
>contig00021	496	496	G	C	27	0.48
>contig00021	578	578	T	G	22	0.41
>contig00021	597	597	A	G	22	0.41
>contig00023	54	54	C	A	54	0.37
>contig00023	62	62	A	C	55	0.4
>contig00023	67	67	A	C	55	0.33
>contig00023	75	75	G	A	55	0.44
>contig00023	103	103	C	T	60	0.2
>contig00023	130	130	C	T	63	0.44
>contig00023	157	157	T	C	65	0.4
>contig00023	230	230	A	T	64	0.22
>contig00024	181	181	G	T	8	0.37
>contig00027	161	161	G	T	40	0.4
>contig00027	180	180	C	G	38	0.42
>contig00028	89	89	A	C	7	0.43
>contig00028	168	168	C	A	5	0.6
>contig00028	194	194	G	A	5	0.6
>contig00029	68	68	T	A	20	0.4
>contig00029	820	820	A	G	25	0.44
>contig00029	970	970	G	A	30	0.13
>contig00029	1273	1273	A	G	57	0.23
>contig00029	2288	2288	G	A	27	0.22
>contig00029	2317	2317	-	A	29	0.21
>contig00030	192	192	A	G	51	0.24
>contig00030	586	586	C	G	84	0.18
>contig00032	171	171	A	G	21	0.38
>contig00032	469	469	A	C	29	0.21
>contig00034	246	246	T	A	24	0.21
>contig00034	374	374	T	A	30	0.4
>contig00034	402	402	T	C	30	0.17
>contig00034	449	449	A	G	27	0.22
>contig00034	502	502	T	A	26	0.19
>contig00034	631	631	T	G	21	0.19
>contig00034	635	635	A	G	22	0.41
>contig00035	29	29	T	-	108	0.98
>contig00035	73	73	A	G	120	0.17
>contig00035	130	130	G	C	111	0.84
>contig00035	151	151	-	C	100	0.98
>contig00036	46	46	G	T	61	0.41
>contig00036	55	55	A	G	61	0.18
>contig00036	177	177	T	C	69	0.26
>contig00036	182	182	C	T	66	0.26
>contig00037	65	65	G	A	46	0.22
>contig00037	139	139	G	A	70	0.47
>contig00037	158	158	G	A	76	0.24
>contig00037	177	179	AAA	CAG	77	0.23
>contig00037	207	207	T	C	76	0.42
>contig00037	325	325	T	A	74	0.15
>contig00037	370	370	A	C	73	0.19
>contig00037	544	544	C	A	76	0.16
>contig00037	557	557	C	T	78	0.37
>contig00037	616	618	TCT	-	80	0.2
>contig00037	621	621	T	C	80	0.12
>contig00037	863	863	C	T	63	0.33
>contig00037	893	894	GA	-	52	0.33
>contig00037	905	905	A	-	49	0.51
>contig00041	97	97	A	G	30	0.13
>contig00041	143	143	T	C	34	0.44
>contig00041	243	243	G	A	37	0.35
>contig00041	337	337	T	C	42	0.33
>contig00041	380	380	A	G	43	0.3
>contig00041	574	574	T	C	35	0.2
>contig00041	829	829	T	C	48	0.35
>contig00041	874	874	C	T	53	0.25
>contig00041	889	889	A	G	53	0.43
>contig00041	1174	1174	T	C	91	0.47
>contig00041	1260	1260	A	T	91	0.42
>contig00041	1381	1381	T	C	90	0.47
>contig00041	1524	1524	T	C	74	0.16
>contig00044	551	553	GCA	-	7	0.43
>contig00045	6	6	T	C	182	0.97
>contig00045	27	27	G	A	194	1
>contig00045	35	35	G	T	201	0.23
>contig00045	273	273	G	C	187	0.49
>contig00045	279	279	C	G	184	0.51
>contig00045	359	359	T	C	157	0.25
>contig00045	572	575	CCTT	TCAC	113	0.38
>contig00045	657	657	C	T	85	0.2
>contig00045	672	672	C	G	82	0.18
>contig00045	684	684	T	A	83	0.37
>contig00045	704	704	C	T	79	0.2
>contig00045	788	788	T	G	92	0.11
>contig00046	128	128	C	T	142	0.73
>contig00046	338	338	T	C	183	0.72
>contig00046	344	344	A	G	182	0.73
>contig00046	396	396	-	C	181	0.73
>contig00046	398	398	G	-	180	0.73
>contig00046	416	416	A	G	167	0.72
>contig00046	448	450	AAA	TGTAT	147	0.72
>contig00046	494	494	A	T	132	0.72
>contig00046	509	509	T	A	127	0.75
>contig00046	578	578	C	G	99	0.71
>contig00046	593	593	A	T	99	0.66
>contig00046	615	615	T	C	116	0.77
>contig00046	617	617	T	G	125	0.78
>contig00046	640	640	G	A	149	0.77
>contig00046	678	678	G	T	150	0.75
>contig00046	689	689	-	T	151	0.76
>contig00046	707	707	G	A	155	0.78
>contig00046	719	719	G	T	161	0.65
>contig00046	725	725	G	A	162	0.75
>contig00046	746	746	C	G	176	0.78
>contig00046	757	757	C	T	174	0.7
>contig00046	802	804	TTT	-	182	0.77
>contig00046	829	829	G	T	176	0.77
>contig00046	856	856	C	A	185	0.76
>contig00046	1010	1010	-	GTG	170	0.71
>contig00046	1044	1044	T	G	173	0.73
>contig00046	1048	1048	G	T	169	0.72
>contig00046	1139	1139	G	C	152	0.72
>contig00046	1155	1155	C	G	153	0.73
>contig00046	1160	1160	A	G	154	0.74
>contig00046	1205	1205	G	T	148	0.73
>contig00046	1242	1242	T	A	140	0.73
>contig00046	1270	1270	A	C	129	0.77
>contig00046	1288	1288	A	T	120	0.75
>contig00046	1299	1299	T	A	119	0.77
>contig00046	1300	1300	G	C	117	0.73
>contig00046	1348	1348	A	T	97	0.74
>contig00046	1389	1397	CACATTATG	-	86	0.6
>contig00046	1445	1445	-	ATG	69	0.81
>contig00046	1496	1499	ATTA	TTTTT	26	0.65
>contig00050	982	982	C	A	20	0.15
>contig00050	1034	1045	TGGACGTAAAAT	-	15	0.2
>contig00050	1081	1081	A	G	15	0.53
>contig00050	1151	1151	-	CGGTA	19	0.21
>contig00050	1239	1239	A	T	17	0.24
>contig00050	1268	1268	C	A	19	0.32
>contig00050	1461	1461	T	A	17	0.41
>contig00050	1528	1528	A	T	20	0.3
>contig00051	162	162	T	A	32	0.12
>contig00051	198	198	A	G	39	0.1
>contig00051	199	200	TA	-	39	0.1
>contig00051	203	203	-	TA	39	0.33
>contig00051	344	344	G	T	42	0.12
>contig00051	894	894	C	A	28	0.39
>contig00055	40	40	C	G	36	0.17
>contig00055	83	83	C	A	41	0.15
>contig00055	378	378	C	A	74	0.19
>contig00055	474	474	G	C	64	0.42
>contig00058	5	5	A	C	83	0.11
>contig00058	66	66	C	G	131	0.65
>contig00058	68	68	A	G	131	0.52
>contig00058	81	81	T	A	135	0.16
>contig00058	90	90	G	C	140	0.29
>contig00058	129	129	G	T	150	0.43
>contig00058	167	167	-	C	168	0.87
>contig00058	304	304	C	T	184	0.92
>contig00058	312	312	T	-	186	0.9
>contig00058	315	316	TA	GCAT	188	0.82
>contig00058	319	319	G	T	192	0.1
>contig00058	339	339	G	A	195	0.11
>contig00058	363	363	T	C	194	0.12
>contig00058	367	367	A	T	189	0.8
>contig00058	398	398	C	TTTA	164	0.12
>contig00058	412	414	TTT	CTC	156	0.13
>contig00058	447	447	C	T	148	0.13
>contig00058	507	507	C	T	99	0.39
>contig00058	518	518	A	T	95	0.11
>contig00058	556	556	T	G	29	0.24
>contig00061	526	526	C	T	18	0.39
>contig00061	529	529	T	G	17	0.24
>contig00061	658	658	-	ATA	19	0.47
>contig00067	81	84	CATT	-	21	0.43
>contig00067	293	293	C	G	25	0.4
>contig00067	295	295	G	A	25	0.36
>contig00067	554	584	CTACCCTAAATGATCCTCTTAAGAACAAACG	-	29	0.1
>contig00068	194	194	C	A	12	0.42
>contig00068	1459	1459	A	G	8	0.37
>contig00068	1684	1684	G	A	14	0.43
>contig00068	1699	1699	C	T	13	0.31
>contig00068	2030	2030	G	C	20	0.5
>contig00068	2115	2115	C	T	22	0.36
>contig00069	1832	1832	A	C	24	0.21
>contig00069	1938	1938	A	G	25	0.2
>contig00069	2157	2157	A	C	27	0.44
>contig00073	728	728	T	C	5	0.6
>contig00074	150	153	TTTC	GTTTTT	6	0.67
>contig00074	168	168	A	G	13	0.46
>contig00074	252	252	G	T	15	0.2
>contig00074	261	261	T	G	14	0.21
>contig00074	313	313	C	A	16	0.44
>contig00083	16	16	C	A	99	0.11
>contig00083	76	76	A	T	107	0.11
>contig00083	111	111	G	A	107	0.14
>contig00083	192	192	G	A	116	0.1
>contig00083	228	228	A	G	122	0.43
>contig00083	264	264	A	G	132	0.17
>contig00083	327	327	T	G	132	0.17
>contig00083	405	405	T	C	124	0.42
>contig00083	579	579	A	G	76	0.36
>contig00083	723	726	CTCA	GAG	31	0.16
>contig00083	730	730	-	TTCTA	31	0.16
>contig00083	743	743	G	A	21	0.14
>contig00085	18	18	A	C	66	0.67
>contig00085	37	37	G	C	69	0.2
>contig00085	65	65	T	C	73	0.15
>contig00085	86	86	T	C	75	0.41
>contig00085	94	94	T	A	76	0.39
>contig00085	100	100	A	G	75	0.44
>contig00085	110	110	A	T	72	0.39
>contig00085	115	115	C	T	71	0.42
>contig00085	140	140	C	T	39	0.51
>contig00085	144	145	TC	-	37	0.19
>contig00085	156	156	A	G	29	0.38
>contig00088	36	36	A	C	42	0.33
>contig00088	39	39	C	G	42	0.33
>contig00088	137	137	C	T	43	0.33
>contig00088	158	158	T	G	40	0.35
>contig00089	1145	1145	-	AC	15	0.27
>contig00089	1157	1157	-	GC	17	0.59
>contig00089	1190	1190	-	CA	14	0.21
>contig00090	273	273	G	T	44	0.3
>contig00090	309	309	G	T	40	0.15
>contig00090	317	317	-	AG	38	0.26
>contig00090	317	317	G	-	38	0.66
>contig00090	354	355	CA	AG	32	0.59
>contig00090	373	373	C	A	31	0.61
>contig00097	352	352	T	A	81	0.2
>contig00098	14	15	TA	CC	30	0.33
>contig00098	25	26	TT	G	34	0.38
>contig00098	25	26	TT	-	34	0.71
>contig00098	78	78	C	T	50	0.36
>contig00098	81	81	T	A	49	0.31
>contig00098	85	85	G	A	51	0.31
>contig00098	124	124	G	A	65	0.35
>contig00098	126	128	TCG	-	67	0.34
>contig00098	178	178	C	A	63	0.33
>contig00098	202	202	A	G	63	0.3
>contig00099	216	216	T	A	28	0.36
>contig00101	158	158	C	T	37	0.35
>contig00103	189	189	C	T	27	0.11
>contig00103	615	615	A	G	33	0.21
>contig00103	904	904	T	C	17	0.29
>contig00103	1983	1983	-	G	12	0.92
>contig00103	1989	1989	-	A	12	0.92
>contig00103	1992	1992	-	A	11	0.91
>contig00107	1597	1597	T	C	9	0.56
>contig00111	1233	1233	C	T	9	0.33
>contig00111	2184	2184	G	C	18	0.28
>contig00111	2245	2248	TTTC	GTTG	17	0.18
>contig00111	2276	2276	A	T	19	0.16
>contig00111	2517	2517	C	T	26	0.19
>contig00111	2537	2537	G	A	22	0.23
>contig00111	2549	2549	T	C	22	0.23
>contig00111	2626	2626	G	A	26	0.19
>contig00111	2645	2645	-	CT	29	0.17
>contig00111	2839	2844	AAATTG	-	29	0.14
>contig00112	122	122	G	T	48	0.17
>contig00112	152	152	G	T	42	0.19
>contig00112	184	184	C	T	37	0.27
>contig00113	113	113	A	T	20	0.2
>contig00113	652	652	G	A	52	0.25
>contig00114	288	288	T	A	8	0.37
>contig00114	864	864	-	CAA	4	0.75
>contig00115	51	51	G	T	69	0.74
>contig00115	104	104	C	A	69	0.74
>contig00116	345	345	G	T	62	0.11
>contig00119	380	380	A	T	79	0.19
>contig00119	737	737	C	T	68	0.19
>contig00119	750	750	C	T	68	0.43
>contig00119	866	866	C	T	68	0.19
>contig00119	906	906	C	G	65	0.25
>contig00120	14	14	-	A	125	0.9
>contig00120	173	173	A	G	247	0.17
>contig00120	242	242	T	-	223	0.91
>contig00125	438	438	-	A	68	0.9
>contig00125	466	466	-	CA	72	0.32
>contig00126	2769	2769	A	T	12	0.25
>contig00126	2882	2882	C	A	14	0.21
>contig00128	152	152	C	T	38	0.11
>contig00128	299	299	A	C	50	0.1
>contig00128	357	357	G	C	56	0.18
>contig00128	383	383	T	C	54	0.15
>contig00128	536	536	T	G	55	0.13
>contig00128	676	676	G	A	58	0.14
>contig00128	693	693	C	G	58	0.16
>contig00128	780	780	C	A	59	0.17
>contig00128	786	786	T	A	62	0.19
>contig00128	811	811	G	C	64	0.2
>contig00128	814	814	G	A	64	0.16
>contig00128	823	823	A	G	65	0.23
>contig00128	841	841	A	G	68	0.18
>contig00128	986	986	A	T	85	0.15
>contig00128	1171	1171	-	T	104	0.88
>contig00128	1210	1210	A	T	110	0.16
>contig00128	1392	1392	A	-	121	0.95
>contig00128	1472	1472	-	C	172	0.84
>contig00128	1555	1555	G	A	171	0.14
>contig00129	1201	1201	C	G	7	0.43
>contig00129	1545	1545	T	A	16	0.31
>contig00129	1551	1551	A	T	16	0.31
>contig00129	1605	1605	C	T	14	0.36
>contig00129	1635	1635	G	A	15	0.27
>contig00129	2061	2061	G	A	20	0.15
>contig00129	2708	2708	A	G	16	0.25
>contig00129	2712	2712	G	A	16	0.31
>contig00129	2726	2726	A	G	18	0.28
>contig00130	30	30	G	A	54	0.26
>contig00130	81	81	-	CA	73	0.11
>contig00130	130	130	C	A	89	0.34
>contig00130	186	186	T	C	97	0.13
>contig00130	233	233	A	G	93	0.15
>contig00130	245	245	T	G	88	0.16
>contig00130	304	304	A	G	43	0.49
>contig00130	384	384	C	T	36	0.31
>contig00130	399	399	T	C	36	0.36
>contig00131	69	69	C	A	80	0.75
>contig00132	57	57	T	C	25	0.16
>contig00133	220	220	G	T	21	0.24
>contig00133	431	431	T	G	32	0.25
>contig00133	617	617	-	TGA	47	0.23
>contig00133	651	651	T	A	56	0.2
>contig00133	675	675	A	C	55	0.18
>contig00133	955	955	A	C	24	0.29
>contig00133	973	973	A	C	24	0.17
>contig00134	49	49	T	G	36	0.42
>contig00134	258	258	T	A	28	0.21
>contig00135	34	34	G	A	43	0.14
>contig00137	12	12	-	A	47	0.81
>contig00137	19	19	T	G	72	0.87
>contig00137	54	54	T	A	90	0.61
>contig00137	59	59	-	TA	93	0.76
>contig00137	94	94	T	-	109	0.84
>contig00137	101	101	G	T	108	0.74
>contig00137	117	117	T	G	102	0.88
>contig00137	122	122	T	G	86	0.87
>contig00137	132	132	C	A	84	0.88
>contig00137	142	142	-	G	78	0.81
>contig00137	148	148	C	A	76	0.17
>contig00139	9	9	-	T	111	0.95
>contig00139	69	69	-	CTGT	128	0.22
>contig00139	99	99	G	A	128	0.17
>contig00139	141	142	TA	ATC	125	0.2
>contig00139	158	158	A	C	133	0.23
>contig00139	275	275	A	T	139	0.73
>contig00139	293	293	G	C	136	0.73
>contig00139	318	320	AGT	-	126	0.32
>contig00139	333	333	-	C	119	0.75
>contig00139	405	405	-	GT	100	0.67
>contig00139	416	416	C	A	92	0.66
>contig00139	427	427	A	G	83	0.57
>contig00139	465	473	TTGACGAGG	-	63	0.6
>contig00139	490	490	A	C	68	0.16
>contig00141	50	50	C	T	132	0.35
>contig00141	169	170	GA	-	121	0.99
>contig00141	173	173	-	T	121	1
>contig00143	746	746	C	A	8	0.37
>contig00143	877	877	G	A	7	0.43
>contig00144	459	459	C	T	6	0.67
>contig00144	467	467	G	T	6	0.67
>contig00144	538	538	A	G	6	0.5
>contig00144	594	594	A	G	6	0.5
>contig00150	129	130	AG	-	21	0.76
>contig00150	133	133	A	G	91	0.51
>contig00150	200	200	T	C	132	0.77
>contig00150	304	304	A	T	125	0.23
>contig00150	345	345	T	G	84	0.74
>contig00150	353	353	G	T	81	0.23
>contig00151	46	46	T	A	11	0.64
>contig00151	65	65	A	T	12	0.58
>contig00151	69	69	A	G	12	0.75
>contig00151	85	85	A	C	15	0.8
>contig00151	101	101	A	G	16	0.75
>contig00151	105	105	G	A	16	0.81
>contig00151	111	111	C	G	16	0.81
>contig00151	253	253	A	-	10	0.8
>contig00151	257	257	T	G	10	0.7
>contig00152	30	30	T	A	53	0.25
>contig00152	32	32	C	T	54	0.46
>contig00152	73	73	T	C	63	0.52
>contig00152	83	83	T	C	66	0.14
>contig00152	93	93	T	C	64	0.11
>contig00152	99	99	A	T	64	0.37
>contig00152	133	133	G	A	61	0.56
>contig00152	138	140	AAA	G	61	0.25
>contig00152	167	167	G	A	52	0.56
>contig00153	35	35	A	T	151	0.5
>contig00153	48	48	-	T	151	0.73
>contig00153	61	61	A	G	148	0.4
>contig00153	135	135	T	-	119	0.99
>contig00153	138	140	TGT	G	119	0.97
>contig00153	143	143	T	-	119	0.98
>contig00153	146	147	TT	-	118	0.97
>contig00153	155	155	T	-	102	0.96
>contig00153	159	164	TTTCTT	C	102	0.99
>contig00153	179	179	-	C	102	0.94
>contig00153	197	197	C	T	102	0.99
>contig00153	205	205	-	T	102	0.93
>contig00153	246	246	-	T	92	0.97
>contig00153	290	290	T	G	55	0.47
>contig00153	314	314	T	-	44	0.45
>contig00154	368	368	T	A	39	0.21
>contig00154	371	371	T	C	40	0.2
>contig00154	410	410	A	G	40	0.4
>contig00154	411	411	T	G	39	0.41
>contig00154	417	417	C	G	40	0.25
>contig00154	424	424	T	G	37	0.11
>contig00154	430	430	G	T	37	0.38
>contig00154	468	471	GGGC	TGGT	44	0.48
>contig00154	474	474	G	A	44	0.2
>contig00154	502	502	G	T	44	0.55
>contig00154	512	512	T	C	43	0.49
>contig00154	522	522	A	T	42	0.52
>contig00154	528	528	T	C	40	0.22
>contig00154	554	554	A	G	37	0.38
>contig00154	559	559	C	T	37	0.38
>contig00154	598	598	T	C	33	0.73
>contig00154	611	611	A	C	32	0.62
>contig00154	620	620	A	-	31	0.65
>contig00154	622	622	T	C	31	0.23
>contig00154	629	630	AC	T	30	0.7
>contig00154	635	639	ATTCT	-	29	0.41
>contig00154	651	651	T	C	29	0.66
>contig00154	661	661	C	T	24	0.54
>contig00156	209	209	G	A	8	0.75
>contig00160	84	84	A	G	73	0.16
>contig00160	210	210	G	A	56	0.48
>contig00160	279	279	-	T	49	0.55
>contig00160	374	374	C	A	46	0.33
>contig00160	404	404	C	T	43	0.3
>contig00160	498	498	A	G	39	0.18
>contig00160	518	518	G	T	40	0.3
>contig00160	590	590	G	A	36	0.14
>contig00160	617	617	C	G	33	0.33
>contig00160	713	713	T	A	22	0.18
>contig00160	899	899	C	A	13	0.38
>contig00160	1376	1376	C	T	14	0.43
>contig00160	1439	1439	T	A	14	0.43
>contig00160	1619	1619	G	T	10	0.4
>contig00160	1634	1634	G	A	9	0.44
>contig00160	1673	1673	A	G	10	0.4
>contig00160	1712	1712	C	A	9	0.44
>contig00160	2310	2310	C	T	5	0.8
>contig00170	658	658	G	T	8	0.37
>contig00183	629	629	-	G	13	0.46
>contig00183	640	640	T	A	13	0.31
>contig00183	755	755	C	T	17	0.24
>contig00184	958	958	C	A	33	0.18
>contig00184	975	975	T	C	31	0.16
>contig00184	978	978	A	C	31	0.23
>contig00184	982	982	G	T	32	0.22
>contig00184	993	996	ACCT	GGCA	32	0.22
>contig00184	1026	1026	T	A	35	0.2
>contig00184	1029	1029	C	T	33	0.21
>contig00184	1044	1044	C	T	33	0.21
>contig00184	1068	1068	T	C	31	0.23
>contig00184	1083	1083	T	C	29	0.17
>contig00184	1092	1092	G	C	28	0.18
>contig00184	1095	1095	T	C	28	0.11
>contig00184	1329	1329	T	C	29	0.21
>contig00185	384	384	G	T	42	0.12
>contig00186	8	8	T	A	15	0.4
>contig00186	150	150	A	T	17	0.65
>contig00186	189	189	G	C	12	0.67
>contig00189	286	286	G	A	8	0.37
>contig00191	34	34	T	C	26	0.35
>contig00191	39	39	T	C	26	0.35
>contig00191	66	66	C	T	29	0.1
>contig00191	93	93	C	A	30	0.43
>contig00191	104	104	T	A	30	0.43
>contig00191	219	219	T	C	27	0.52
>contig00191	252	252	T	C	30	0.37
>contig00191	258	258	T	C	30	0.37
>contig00191	267	267	C	T	31	0.35
>contig00191	289	289	G	A	34	0.38
>contig00191	309	309	A	G	33	0.39
>contig00191	312	312	T	C	33	0.39
>contig00191	393	393	T	C	35	0.37
>contig00191	411	411	G	T	32	0.34
>contig00191	426	426	G	C	32	0.22
>contig00191	435	435	T	C	31	0.35
>contig00191	447	447	C	T	30	0.4
>contig00191	454	454	A	G	30	0.33
>contig00191	468	468	G	T	29	0.34
>contig00191	492	492	C	G	35	0.37
>contig00191	554	554	A	T	38	0.39
>contig00191	568	568	C	A	40	0.32
>contig00191	569	569	G	A	40	0.32
>contig00191	599	599	T	C	41	0.32
>contig00191	609	609	C	T	40	0.3
>contig00191	618	618	C	T	39	0.38
>contig00191	625	625	A	G	40	0.37
>contig00191	630	630	C	T	38	0.26
>contig00191	645	645	T	C	37	0.35
>contig00191	648	648	C	T	38	0.34
>contig00191	672	672	T	C	40	0.37
>contig00191	678	678	C	T	41	0.34
>contig00191	681	681	G	T	41	0.34
>contig00191	684	684	T	G	39	0.26
>contig00191	687	687	A	G	38	0.37
>contig00191	690	690	C	T	38	0.11
>contig00191	696	696	C	T	37	0.35
>contig00191	705	705	G	A	36	0.33
>contig00191	711	711	T	C	32	0.25
>contig00191	726	726	C	T	33	0.24
>contig00191	730	730	C	T	34	0.24
>contig00191	732	733	GG	AA	34	0.26
>contig00191	741	741	C	T	34	0.15
>contig00191	744	744	T	C	34	0.21
>contig00191	750	750	C	T	33	0.21
>contig00191	756	756	T	A	33	0.18
>contig00191	777	777	A	G	37	0.19
>contig00191	781	781	C	A	36	0.11
>contig00191	840	840	C	T	40	0.12
>contig00191	867	869	CTG	-	45	0.22
>contig00191	876	876	T	G	48	0.27
>contig00191	878	881	TCTA	ATGTTG	49	0.29
>contig00191	883	883	C	ACA	49	0.33
>contig00191	891	891	T	C	51	0.37
>contig00191	906	906	T	C	53	0.38
>contig00191	912	912	T	C	55	0.44
>contig00191	954	954	T	C	72	0.11
>contig00191	1023	1023	C	T	83	0.47
>contig00191	1027	1027	C	T	83	0.46
>contig00191	1062	1062	C	T	89	0.49
>contig00191	1080	1080	C	T	90	0.41
>contig00191	1086	1086	C	T	91	0.49
>contig00191	1140	1140	T	C	90	0.49
>contig00191	1143	1143	C	T	89	0.37
>contig00191	1155	1155	A	T	85	0.49
>contig00191	1197	1197	C	T	83	0.46
>contig00191	1218	1218	T	C	81	0.42
>contig00191	1224	1224	A	G	82	0.4
>contig00191	1235	1236	TT	CA	76	0.41
>contig00191	1240	1240	A	T	70	0.33
>contig00191	1245	1246	TG	-	69	0.33
>contig00191	1254	1255	AT	GG	56	0.23
>contig00191	1400	1400	T	G	31	0.39
>contig00195	20	20	A	G	7	0.57
>contig00197	89	89	A	T	62	0.5
>contig00197	108	108	T	A	67	0.39
>contig00197	162	162	C	T	79	0.47
>contig00197	181	181	G	T	79	0.47
>contig00197	316	316	T	C	85	0.52
>contig00197	360	365	TATATA	-	80	0.46
>contig00198	152	152	T	G	6	0.5
>contig00204	154	154	G	A	6	0.5
>contig00204	205	205	C	T	5	0.6
>contig00211	92	92	A	C	30	0.33
>contig00211	185	185	C	A	23	0.39
>contig00216	395	395	T	C	8	0.37
>contig00222	64	64	C	T	13	0.46
>contig00222	153	153	T	A	17	0.53
>contig00222	413	413	G	C	13	0.23
>contig00222	537	537	T	C	15	0.27
>contig00222	549	549	T	C	12	0.25
>contig00223	404	404	G	A	27	0.15
>contig00223	437	437	T	C	25	0.12
>contig00223	698	698	T	G	18	0.17
>contig00223	710	710	T	G	20	0.15
>contig00223	713	713	C	G	20	0.15
>contig00223	725	725	T	A	21	0.14
>contig00223	734	734	C	G	20	0.2
>contig00223	749	749	G	C	21	0.24
>contig00223	751	751	G	A	21	0.14
>contig00223	755	755	G	A	22	0.27
>contig00223	785	785	A	G	21	0.33
>contig00223	803	803	A	C	18	0.33
>contig00223	824	824	G	T	17	0.41
>contig00223	830	830	T	G	17	0.35
>contig00223	839	839	T	C	16	0.44
>contig00223	845	845	T	G	16	0.44
>contig00223	863	863	A	G	15	0.47
>contig00223	866	866	G	C	16	0.37
>contig00223	878	878	G	A	16	0.37
>contig00223	881	881	A	G	15	0.4
>contig00223	884	884	G	A	15	0.4
>contig00223	888	888	A	T	15	0.4
>contig00223	890	890	T	G	15	0.4
>contig00225	87	87	G	A	28	0.29
>contig00225	95	95	T	C	30	0.1
>contig00225	112	112	C	T	35	0.11
>contig00225	121	121	C	G	35	0.34
>contig00225	132	132	A	T	40	0.37
>contig00225	150	150	T	C	42	0.12
>contig00225	153	153	T	C	43	0.23
>contig00225	174	174	T	C	47	0.15
>contig00225	192	192	T	C	44	0.23
>contig00225	237	237	C	T	46	0.2
>contig00225	290	290	T	A	42	0.29
>contig00225	318	318	C	G	39	0.1
>contig00225	330	330	G	C	41	0.27
>contig00225	363	363	C	T	44	0.23
>contig00225	468	468	A	C	38	0.18
>contig00225	486	486	C	A	37	0.22
>contig00225	528	528	G	C	30	0.33
>contig00229	69	69	T	A	20	0.2
>contig00229	72	72	T	G	20	0.2
>contig00229	322	322	A	T	27	0.26
>contig00229	559	559	T	A	23	0.17
>contig00229	782	805	TATAATAATTATAATAATAATAAT	-	20	0.2
>contig00229	922	922	C	G	28	0.11
>contig00229	1053	1053	C	A	23	0.17
>contig00230	9	9	G	T	27	0.59
>contig00230	72	72	G	A	56	0.11
>contig00230	86	86	G	T	61	0.34
>contig00230	186	186	A	G	78	0.21
>contig00230	264	264	A	C	71	0.23
>contig00233	587	587	A	T	34	0.15
>contig00233	654	654	G	A	37	0.35
>contig00233	700	700	T	C	41	0.12
>contig00236	168	168	G	C	16	0.31
>contig00236	275	275	-	C	21	0.52
>contig00236	289	289	T	A	22	0.14
>contig00236	307	307	G	A	23	0.13
>contig00236	474	474	C	A	23	0.22
>contig00236	521	521	C	G	20	0.2
>contig00236	1247	1247	C	T	27	0.11
>contig00236	1486	1486	A	T	51	0.18
>contig00236	1525	1525	C	A	54	0.43
>contig00236	1608	1608	-	TTC	50	0.46
>contig00236	1612	1614	CCG	ACCCA	54	0.26
>contig00236	1671	1671	A	GCG	49	0.82
>contig00236	1675	1675	-	GC	49	0.31
>contig00236	1692	1695	GACG	-	43	0.72
>contig00236	1699	1699	-	TA	37	0.14
>contig00236	1705	1705	G	-	18	0.89
>contig00236	1709	1709	G	A	17	0.76
>contig00237	329	330	CT	-	10	0.3
>contig00239	520	520	A	C	89	0.15
>contig00239	1137	1137	A	C	57	0.23
>contig00244	286	286	G	A	17	0.41
>contig00245	118	118	T	C	9	0.33
>contig00245	121	121	T	C	9	0.56
>contig00245	167	167	C	G	9	0.33
>contig00245	221	221	T	G	10	0.6
>contig00245	231	231	T	C	10	0.6
>contig00245	285	285	T	C	9	0.67
>contig00245	296	296	A	G	9	0.33
>contig00245	312	312	G	T	8	0.37
>contig00253	130	130	G	A	23	0.39
>contig00253	157	157	C	G	23	0.57
>contig00253	325	325	G	C	24	0.42
>contig00253	391	391	C	T	33	0.24
>contig00253	463	463	A	C	27	0.3
>contig00255	722	722	G	A	6	0.5
>contig00255	854	854	G	A	11	0.36
>contig00255	884	884	T	C	10	0.4
>contig00255	1010	1010	C	A	13	0.38
>contig00255	1049	1049	C	A	11	0.36
>contig00255	1142	1142	G	T	11	0.36
>contig00256	220	220	-	C	22	0.5
>contig00257	52	52	G	T	4	0.75
>contig00257	463	463	A	G	7	0.57
>contig00257	484	484	G	T	6	0.5
>contig00261	89	89	T	A	19	0.84
>contig00261	100	100	G	T	19	0.63
>contig00261	105	105	G	A	21	0.81
>contig00261	113	113	C	A	22	0.18
>contig00261	119	119	T	A	25	0.16
>contig00261	122	122	A	C	26	0.15
>contig00261	123	123	G	A	27	0.11
>contig00261	143	143	T	A	31	0.35
>contig00261	146	146	G	C	31	0.13
>contig00261	160	160	G	A	35	0.43
>contig00261	163	163	G	T	35	0.11
>contig00261	171	171	T	C	36	0.83
>contig00261	177	177	C	T	35	0.17
>contig00261	194	194	T	C	35	0.57
>contig00261	195	195	T	G	35	0.83
>contig00261	221	221	A	G	39	0.36
>contig00261	222	222	G	T	39	0.18
>contig00261	237	237	G	A	38	0.16
>contig00261	251	251	A	G	32	0.72
>contig00261	254	254	T	G	32	0.81
>contig00261	272	272	T	A	33	0.15
>contig00261	279	279	T	A	29	0.86
>contig00261	287	287	T	G	27	0.89
>contig00261	290	290	A	G	27	0.74
>contig00261	294	294	-	G	27	0.7
>contig00261	295	295	G	-	27	0.85
>contig00261	319	319	G	A	28	0.11
>contig00261	340	340	G	A	29	0.24
>contig00261	344	344	C	T	29	0.14
>contig00261	357	357	G	C	26	0.73
>contig00261	367	367	C	T	25	0.12
>contig00265	11	11	T	C	30	0.67
>contig00265	18	18	T	C	31	0.61
>contig00265	29	29	T	C	32	0.97
>contig00265	47	47	C	A	33	0.12
>contig00265	70	70	C	A	34	0.41
>contig00265	71	71	T	-	35	0.86
>contig00265	98	98	-	G	38	0.79
>contig00265	105	105	A	-	38	0.58
>contig00265	123	123	A	G	39	0.28
>contig00265	147	147	G	C	41	0.24
>contig00265	161	161	C	G	41	0.12
>contig00265	173	173	T	C	42	0.69
>contig00265	201	201	A	T	43	0.23
>contig00265	209	209	G	A	43	0.14
>contig00265	212	212	T	G	43	0.37
>contig00265	219	219	C	G	43	0.88
>contig00265	234	234	G	A	43	0.14
>contig00265	247	247	G	T	39	0.64
>contig00265	274	274	T	G	29	0.86
>contig00265	309	309	G	A	18	0.94
>contig00265	336	336	T	C	14	0.21
>contig00265	368	368	T	G	11	0.45
>contig00265	374	374	T	C	11	0.91
>contig00265	394	394	T	C	9	0.78
>contig00265	402	402	G	C	9	0.78
>contig00270	733	733	T	C	5	0.6
>contig00272	100	100	T	C	10	0.4
>contig00272	504	505	CT	-	9	0.56
>contig00272	960	960	A	G	10	0.4
>contig00272	1334	1334	G	A	17	0.41
>contig00272	1824	1824	C	T	14	0.21
>contig00275	894	894	A	GATAT	17	0.18
>contig00275	990	995	ATTTTC	CTTTTT	15	0.27
>contig00279	451	451	T	A	13	0.38
>contig00279	457	457	C	A	13	0.46
>contig00279	461	461	G	T	12	0.33
>contig00279	491	491	A	G	11	0.45
>contig00279	499	499	A	G	11	0.55
>contig00284	567	567	A	T	12	0.25
>contig00284	630	630	G	A	10	0.3
>contig00284	750	750	C	T	11	0.27
>contig00284	809	809	T	A	11	0.27
>contig00284	1186	1186	T	G	17	0.29
>contig00284	1191	1191	A	C	16	0.37
>contig00284	1330	1330	T	C	14	0.5
>contig00284	1352	1352	-	AT	13	0.38
>contig00284	1426	1426	A	G	10	0.4
>contig00284	1513	1513	C	G	11	0.45
>contig00284	1656	1656	G	A	17	0.35
>contig00289	491	491	G	C	24	0.33
>contig00290	349	349	T	G	8	0.5
>contig00290	427	427	A	C	6	0.5
>contig00290	1001	1002	TG	AT	16	0.31
>contig00290	1009	1009	A	G	16	0.25
>contig00290	1123	1123	T	G	19	0.42
>contig00290	1173	1173	G	T	18	0.39
>contig00290	1305	1305	A	C	12	0.5
>contig00290	1325	1325	-	T	12	0.5
>contig00290	1374	1374	A	C	11	0.27
>contig00290	1477	1502	ACTTTGTTGTCTCTTTTCCAAATTCT	-	10	0.4
>contig00290	1716	1716	G	T	14	0.43
>contig00290	1866	1866	A	T	9	0.56
>contig00291	829	829	A	G	25	0.72
>contig00292	112	112	G	A	12	0.25
>contig00292	352	352	A	C	14	0.71
>contig00292	360	360	A	T	14	0.71
>contig00293	831	831	A	G	18	0.5
>contig00295	10	10	G	A	12	0.25
>contig00295	44	44	G	C	12	0.83
>contig00295	124	124	C	T	14	0.71
>contig00295	157	157	C	A	14	0.21
>contig00295	159	159	T	C	14	0.43
>contig00295	247	251	CAATT	ACAA	11	0.27
>contig00298	148	148	G	T	8	0.5
>contig00298	253	253	C	T	9	0.44
>contig00298	275	275	G	C	8	0.5
>contig00298	360	360	A	G	6	0.67
>contig00300	273	273	C	T	10	0.3
>contig00300	279	279	C	G	9	0.67
>contig00300	399	399	T	C	7	0.43
>contig00303	113	113	G	A	9	0.33
>contig00303	116	116	C	A	9	0.33
>contig00303	257	257	-	CC	5	0.6
>contig00303	285	285	N	A	4	0.75
>contig00304	76	76	G	A	59	0.1
>contig00304	191	191	-	CGTT	60	0.12
>contig00304	445	445	T	C	59	0.1
>contig00304	1319	1320	TA	-	28	0.11
>contig00306	860	860	T	C	17	0.35
>contig00307	624	624	T	C	7	0.43
>contig00307	732	732	C	G	9	0.33
>contig00309	345	345	G	AA	9	0.33
>contig00309	406	406	C	T	9	0.67
>contig00309	423	423	G	T	9	0.67
>contig00317	186	190	CTAAA	-	6	0.5
>contig00318	100	100	-	G	25	0.4
>contig00318	112	112	T	A	26	0.12
>contig00318	117	117	A	T	25	0.12
>contig00318	159	160	GG	AA	29	0.1
>contig00318	163	163	G	T	29	0.1
>contig00318	182	182	C	T	30	0.23
>contig00318	290	290	T	A	38	0.13
>contig00318	414	414	A	G	35	0.26
>contig00318	418	418	C	G	35	0.26
>contig00318	531	531	T	G	33	0.21
>contig00318	575	576	AA	GCC	11	0.36
>contig00319	1115	1115	C	T	14	0.36
>contig00319	1135	1135	A	C	13	0.38
>contig00319	1159	1159	A	C	11	0.36
>contig00319	1175	1175	A	T	10	0.5
>contig00319	1244	1244	G	A	13	0.31
>contig00319	1279	1279	C	T	13	0.38
>contig00319	1304	1304	T	A	13	0.38
>contig00319	1320	1320	A	T	13	0.38
>contig00319	1412	1413	TA	-	14	0.21
>contig00319	1737	1737	A	G	25	0.16
>contig00319	1760	1760	C	G	24	0.17
>contig00319	1804	1804	-	AG	24	0.21
>contig00319	1819	1821	ACA	C	25	0.2
>contig00319	1938	1938	T	C	38	0.26
>contig00319	1963	1963	G	A	40	0.27
>contig00319	2012	2012	G	C	39	0.33
>contig00319	2047	2047	G	A	39	0.26
>contig00319	2063	2063	T	C	38	0.34
>contig00319	2269	2269	A	C	22	0.32
>contig00319	2460	2460	T	C	31	0.29
>contig00319	2482	2482	T	A	32	0.22
>contig00319	2617	2617	T	C	50	0.22
>contig00319	2634	2634	A	C	51	0.25
>contig00319	2687	2687	T	C	56	0.27
>contig00321	759	759	A	G	8	0.37
>contig00321	797	797	C	T	8	0.37
>contig00327	152	152	G	A	10	0.4
>contig00328	114	114	-	TA	91	0.23
>contig00328	160	161	CC	A	93	0.3
>contig00328	163	163	G	TC	92	0.16
>contig00328	215	215	A	G	79	0.34
>contig00328	259	259	G	T	61	0.41
>contig00328	265	265	G	C	60	0.4
>contig00328	270	270	C	A	54	0.41
>contig00331	52	52	A	G	8	0.37
>contig00331	130	130	A	T	10	0.3
>contig00331	135	135	T	A	10	0.5
>contig00331	159	159	C	AG	10	0.4
>contig00331	227	227	T	A	11	0.27
>contig00331	266	266	A	G	11	0.36
>contig00331	392	392	C	T	20	0.4
>contig00331	399	399	A	C	22	0.68
>contig00331	447	447	C	A	24	0.46
>contig00331	485	485	A	T	25	0.16
>contig00331	513	513	C	T	26	0.15
>contig00331	525	525	G	T	25	0.2
>contig00331	534	534	A	G	26	0.38
>contig00331	563	563	T	C	27	0.15
>contig00331	630	630	A	C	30	0.2
>contig00331	668	668	A	G	29	0.1
>contig00331	751	751	T	G	24	0.79
>contig00331	759	760	GG	A	16	0.19
>contig00331	759	763	GGACA	AC	13	0.23
>contig00332	10	10	T	C	63	0.25
>contig00332	33	33	G	T	73	0.23
>contig00332	146	146	-	T	82	0.39
>contig00332	237	237	A	T	84	0.23
>contig00332	315	315	A	G	84	0.38
>contig00332	338	338	G	C	86	0.14
>contig00332	397	397	A	T	79	0.49
>contig00332	508	508	A	T	62	0.39
>contig00332	707	707	G	A	58	0.34
>contig00332	767	767	G	A	50	0.54
>contig00332	821	821	G	A	41	0.37
>contig00332	944	944	G	C	34	0.47
>contig00332	1006	1006	A	C	28	0.5
>contig00332	1081	1081	C	A	22	0.27
>contig00332	1179	1179	T	A	18	0.5
>contig00332	1181	1181	A	G	18	0.5
>contig00332	1278	1278	T	G	16	0.44
>contig00332	1805	1805	T	A	6	0.5
>contig00336	701	701	G	A	31	0.35
>contig00336	1329	1329	T	A	16	0.31
>contig00339	260	260	A	GAC	4	0.75
>contig00341	463	463	G	C	3	1
>contig00346	255	255	C	T	10	0.5
>contig00346	502	502	T	C	11	0.45
>contig00346	582	582	C	T	8	0.62
>contig00347	38	38	A	C	4	0.75
>contig00354	145	145	C	T	13	0.23
>contig00354	180	180	G	A	14	0.21
>contig00354	402	402	A	T	16	0.25
>contig00354	441	441	G	T	17	0.24
>contig00354	512	512	G	A	14	0.29
>contig00354	751	751	C	TA	12	0.33
>contig00354	810	810	A	T	15	0.33
>contig00354	828	828	C	A	15	0.2
>contig00354	846	848	TAA	ATAT	17	0.29
>contig00354	886	886	A	T	17	0.18
>contig00354	894	895	CA	AC	16	0.19
>contig00354	969	969	A	G	17	0.24
>contig00354	1125	1125	A	C	12	0.33
>contig00354	1167	1167	T	C	12	0.25
>contig00354	1231	1231	G	A	14	0.36
>contig00354	1254	1254	G	T	14	0.21
>contig00354	1263	1263	A	C	14	0.21
>contig00354	1302	1302	G	C	13	0.23
>contig00354	1305	1305	A	G	14	0.43
>contig00354	1377	1377	C	A	15	0.2
>contig00354	1755	1755	A	T	13	0.23
>contig00354	2381	2381	-	T	15	0.47
>contig00354	2388	2388	T	-	15	0.47
>contig00354	2458	2458	G	T	13	0.31
>contig00354	2504	2504	A	C	15	0.47
>contig00354	2582	2582	G	A	12	0.42
>contig00354	2648	2648	T	C	12	0.25
>contig00354	2708	2708	C	A	17	0.24
>contig00354	2732	2732	C	T	18	0.5
>contig00356	7	7	-	G	93	0.99
>contig00356	135	135	T	-	177	0.69
>contig00356	137	137	-	A	179	0.68
>contig00356	215	215	A	G	188	0.68
>contig00356	247	247	A	T	181	0.66
>contig00356	297	297	A	T	158	0.69
>contig00356	302	302	A	G	159	0.73
>contig00356	368	368	C	T	137	0.71
>contig00356	375	375	C	G	141	0.72
>contig00356	480	480	C	T	67	0.69
>contig00356	503	503	A	T	32	0.56
>contig00359	364	364	C	A	9	0.33
>contig00361	492	492	T	C	34	0.32
>contig00361	777	782	TGAAGA	-	42	0.21
>contig00361	794	794	G	A	42	0.38
>contig00361	876	876	G	A	46	0.52
>contig00361	1056	1056	T	C	61	0.41
>contig00361	1120	1120	G	A	62	0.42
>contig00361	1191	1191	A	G	62	0.42
>contig00362	39	39	G	T	27	0.11
>contig00362	106	106	G	C	32	0.31
>contig00362	118	118	C	A	32	0.25
>contig00363	43	43	-	T	23	0.26
>contig00363	78	78	A	G	136	0.62
>contig00363	235	235	T	A	145	0.64
>contig00363	319	319	G	C	128	0.63
>contig00363	324	324	T	C	129	0.63
>contig00363	395	395	G	A	116	0.6
>contig00364	528	528	G	C	28	0.11
>contig00364	857	857	C	T	33	0.36
>contig00364	913	913	G	C	28	0.36
>contig00364	968	970	CTT	TA	29	0.31
>contig00364	1048	1048	T	C	33	0.33
>contig00364	1143	1143	G	T	31	0.35
>contig00364	1184	1184	G	A	31	0.29
>contig00364	1189	1189	C	G	32	0.37
>contig00364	1244	1244	A	G	38	0.34
>contig00364	1565	1565	A	G	64	0.3
>contig00364	1869	1869	T	G	69	0.2
>contig00364	2053	2053	A	T	80	0.21
>contig00364	2183	2183	C	A	62	0.15
>contig00364	2471	2471	G	T	100	0.21
>contig00364	2518	2518	A	C	95	0.22
>contig00364	2524	2524	G	A	96	0.16
>contig00364	2653	2655	ACT	-	82	0.48
>contig00364	2659	2659	T	C	83	0.17
>contig00364	2711	2711	A	G	91	0.2
>contig00364	2717	2717	C	T	88	0.14
>contig00364	2742	2744	AAA	G	77	0.21
>contig00373	536	536	T	A	9	0.44
>contig00373	549	551	GCT	TTC	9	0.44
>contig00373	562	562	T	A	10	0.4
>contig00373	595	595	T	C	9	0.56
>contig00373	599	599	A	G	9	0.56
>contig00373	687	687	T	A	8	0.37
>contig00373	692	692	A	C	8	0.37
>contig00373	706	706	G	T	8	0.5
>contig00374	6	6	-	AT	12	0.25
>contig00374	92	92	T	-	22	0.36
>contig00374	92	93	TA	AT	22	0.27
>contig00374	95	95	-	T	21	0.52
>contig00374	283	283	A	G	8	0.5
>contig00374	310	317	CGTAATGT	-	8	0.5
>contig00375	350	350	C	G	8	0.5
>contig00375	414	414	C	T	8	0.5
>contig00375	419	419	G	T	8	0.5
>contig00375	439	439	A	G	8	0.5
>contig00375	547	547	G	A	11	0.55
>contig00376	111	143	CGTTCATGTAACTATCGGTATCAGGTCGATACG	TC	5	0.6
>contig00376	186	186	G	A	10	0.6
>contig00376	218	218	T	G	11	0.55
>contig00376	287	287	G	T	13	0.38
>contig00376	364	364	-	CT	14	0.43
>contig00376	379	379	-	TGT	14	0.43
>contig00376	379	380	AA	-	15	0.4
>contig00376	385	385	A	T	13	0.46
>contig00376	387	387	C	-	13	0.46
>contig00376	489	489	G	C	15	0.2
>contig00377	56	56	C	T	9	0.33
>contig00378	1089	1089	-	T	7	0.86
>contig00379	20	20	T	G	4	0.75
>contig00379	33	33	T	C	4	0.75
>contig00379	50	50	-	CA	4	0.75
>contig00379	65	65	A	G	4	0.75
>contig00389	226	226	G	C	16	0.44
>contig00392	184	184	T	G	31	0.13
>contig00392	203	203	T	C	30	0.27
>contig00392	208	208	A	G	30	0.27
>contig00392	220	221	AC	TA	29	0.28
>contig00392	233	233	G	A	31	0.29
>contig00392	234	234	T	C	31	0.16
>contig00392	242	242	A	G	33	0.33
>contig00392	249	249	A	G	35	0.31
>contig00392	257	257	C	G	35	0.29
>contig00392	284	284	C	A	38	0.34
>contig00392	285	285	T	A	39	0.33
>contig00392	311	311	G	C	45	0.44
>contig00392	316	316	G	C	44	0.48
>contig00392	369	372	ATTC	TTTT	48	0.56
>contig00392	386	386	A	T	47	0.57
>contig00392	408	408	A	C	54	0.17
>contig00392	417	417	-	T	58	0.29
>contig00392	419	419	T	-	58	0.59
>contig00392	427	427	G	C	60	0.58
>contig00392	465	465	A	T	62	0.58
>contig00392	477	477	C	T	58	0.57
>contig00392	491	491	T	C	55	0.62
>contig00392	498	498	C	G	54	0.61
>contig00392	521	521	-	G	51	0.27
>contig00392	521	521	C	-	51	0.59
>contig00392	540	540	A	-	48	0.52
>contig00392	558	558	T	A	48	0.21
>contig00392	577	577	T	G	46	0.41
>contig00392	597	597	A	T	46	0.24
>contig00392	613	613	G	A	46	0.52
>contig00392	625	625	T	A	45	0.49
>contig00392	630	632	AAC	-	41	0.2
>contig00392	634	635	GA	-	41	0.37
>contig00392	669	669	C	A	39	0.41
>contig00392	676	676	A	G	39	0.33
>contig00392	688	688	G	A	39	0.38
>contig00392	727	727	A	C	35	0.4
>contig00392	740	740	G	C	32	0.44
>contig00392	757	757	A	T	29	0.21
>contig00392	765	765	A	G	30	0.33
>contig00392	770	770	A	G	30	0.13
>contig00392	779	779	T	G	28	0.46
>contig00398	114	114	T	A	13	0.46
>contig00398	477	477	G	C	21	0.14
>contig00398	559	561	CAC	-	21	0.24
>contig00398	571	572	AA	CT	20	0.2
>contig00398	585	585	A	T	21	0.19
>contig00398	684	684	C	T	24	0.42
>contig00398	705	705	C	T	25	0.2
>contig00398	721	721	T	C	25	0.2
>contig00398	722	722	A	G	25	0.36
>contig00398	751	751	C	G	24	0.42
>contig00398	762	762	-	G	23	0.39
>contig00398	794	794	G	A	21	0.24
>contig00398	802	802	C	T	21	0.43
>contig00398	817	817	G	A	20	0.3
>contig00398	834	834	A	C	18	0.22
>contig00398	838	838	C	G	18	0.17
>contig00398	840	841	GT	-	17	0.24
>contig00400	44	44	G	A	12	0.33
>contig00400	292	292	G	A	19	0.42
>contig00400	338	338	G	A	17	0.24
>contig00400	503	503	G	T	16	0.25
>contig00400	507	507	C	G	16	0.19
>contig00400	513	513	C	A	16	0.19
>contig00400	542	542	C	A	14	0.21
>contig00400	544	544	T	C	14	0.21
>contig00400	558	558	A	G	15	0.47
>contig00400	575	575	C	T	12	0.42
>contig00400	584	584	G	C	12	0.42
>contig00400	625	625	G	A	12	0.25
>contig00400	677	677	G	A	13	0.62
>contig00400	717	717	G	A	15	0.27
>contig00400	832	832	G	A	14	0.21
>contig00400	845	845	-	T	15	0.4
>contig00400	866	866	T	A	16	0.37
>contig00400	869	869	C	A	16	0.37
>contig00400	884	884	C	T	15	0.27
>contig00400	991	991	C	T	27	0.15
>contig00400	1003	1003	G	A	27	0.37
>contig00400	1014	1014	G	C	26	0.42
>contig00400	1069	1069	C	A	29	0.14
>contig00400	1091	1091	G	C	31	0.48
>contig00400	1094	1094	C	T	31	0.16
>contig00400	1098	1098	T	G	31	0.48
>contig00400	1120	1120	T	C	34	0.53
>contig00400	1145	1145	C	A	35	0.49
>contig00400	1153	1153	T	G	36	0.44
>contig00400	1200	1200	C	G	39	0.44
>contig00400	1261	1261	C	A	42	0.14
>contig00400	1374	1374	A	T	35	0.46
>contig00400	1408	1408	A	G	28	0.43
>contig00400	1467	1468	GA	-	24	0.21
>contig00401	11	11	T	C	15	0.33
>contig00401	36	36	G	C	16	0.75
>contig00401	72	73	AA	TT	17	0.18
>contig00401	129	129	C	T	17	0.71
>contig00401	133	133	A	G	17	0.24
>contig00401	145	145	G	T	16	0.44
>contig00401	158	158	T	C	17	0.65
>contig00401	212	212	T	C	16	0.44
>contig00401	230	230	C	A	16	0.56
>contig00401	243	243	A	T	16	0.31
>contig00401	260	260	G	C	16	0.44
>contig00407	474	474	C	A	23	0.22
>contig00407	828	828	A	G	20	0.15
>contig00408	10	10	A	C	56	0.16
>contig00408	15	15	T	G	57	0.49
>contig00408	43	43	-	GAA	72	0.42
>contig00409	1218	1218	G	A	13	0.31
>contig00414	118	118	T	A	33	0.24
>contig00414	313	313	-	AT	36	0.25
>contig00414	314	314	-	AA	36	0.25
>contig00421	26	26	T	-	127	0.99
>contig00421	64	64	-	GTGCCCTTT	141	0.57
>contig00421	67	67	-	GA	149	0.56
>contig00421	129	129	A	C	155	0.23
>contig00421	135	135	A	C	115	0.27
>contig00421	174	174	T	G	110	0.27
>contig00421	225	225	G	T	115	0.26
>contig00421	335	336	AG	GT	110	0.23
>contig00421	421	432	AAGTATCAGCTA	GTATCAGCT	82	0.18
>contig00421	482	482	G	T	86	0.41
>contig00421	489	489	T	A	82	0.18
>contig00421	493	493	A	C	77	0.22
>contig00421	514	514	C	A	75	0.21
>contig00423	135	135	G	T	6	0.5
>contig00426	97	97	T	G	13	0.23
>contig00426	188	188	A	G	9	0.33
>contig00426	643	643	T	C	34	0.12
>contig00426	745	745	C	T	24	0.21
>contig00426	814	814	T	A	18	0.28
>contig00427	52	52	T	A	11	0.82
>contig00427	80	80	A	T	13	0.31
>contig00427	84	84	A	G	16	0.75
>contig00427	91	91	G	A	16	0.81
>contig00427	106	106	T	-	18	0.72
>contig00427	109	109	-	A	18	0.83
>contig00427	116	116	A	T	19	0.79
>contig00427	118	118	A	G	19	0.84
>contig00427	151	151	C	T	22	0.68
>contig00427	171	171	T	G	21	0.71
>contig00427	177	177	A	G	21	0.76
>contig00427	197	197	C	T	21	0.14
>contig00427	209	210	AA	-	21	0.86
>contig00427	213	213	-	GCA	21	0.81
>contig00427	217	217	C	G	22	0.86
>contig00427	219	219	A	G	22	0.86
>contig00427	231	231	G	A	22	0.86
>contig00427	246	246	T	C	23	0.26
>contig00427	247	247	A	G	23	0.87
>contig00427	252	253	GT	AA	23	0.65
>contig00427	260	260	G	A	23	0.43
>contig00427	287	287	A	T	21	0.29
>contig00427	292	292	A	T	20	0.5
>contig00427	296	296	A	T	17	0.41
>contig00427	298	298	-	CA	10	0.6
>contig00431	606	606	A	G	7	0.43
>contig00431	685	685	C	A	9	0.33
>contig00431	781	781	C	T	9	0.44
>contig00434	17	18	GC	TG	38	0.21
>contig00434	36	36	G	A	56	0.18
>contig00434	49	49	T	C	58	0.19
>contig00434	57	57	A	G	60	0.18
>contig00434	98	98	C	T	68	0.43
>contig00434	101	101	C	T	68	0.63
>contig00434	111	111	T	C	73	0.16
>contig00434	121	121	G	A	77	0.17
>contig00434	130	131	CT	TG	80	0.17
>contig00434	151	151	A	G	91	0.18
>contig00434	195	195	C	T	102	0.19
>contig00434	199	199	T	G	101	0.19
>contig00434	203	204	CC	TG	102	0.2
>contig00434	216	216	G	A	103	0.25
>contig00434	238	239	AC	TT	104	0.24
>contig00434	264	265	CC	-	101	0.27
>contig00434	266	267	GG	-	101	0.24
>contig00434	268	268	A	T	102	0.36
>contig00434	280	280	C	A	112	0.33
>contig00434	288	288	T	A	110	0.32
>contig00434	293	293	T	A	111	0.32
>contig00434	317	317	A	T	111	0.36
>contig00434	329	329	A	T	112	0.36
>contig00434	337	337	T	G	114	0.36
>contig00434	359	359	C	A	113	0.37
>contig00434	373	373	T	A	112	0.37
>contig00435	233	233	T	G	16	0.19
>contig00435	239	239	C	A	16	0.19
>contig00435	253	253	T	A	14	0.21
>contig00435	349	349	G	A	16	0.19
>contig00437	270	270	A	G	7	0.43
>contig00439	81	81	A	G	9	0.33
>contig00439	90	90	C	G	8	0.37
>contig00439	94	94	G	A	8	0.37
>contig00439	96	96	G	C	8	0.37
>contig00440	1117	1117	A	G	8	0.37
>contig00440	1131	1131	G	C	9	0.33
>contig00440	1280	1280	A	T	13	0.31
>contig00441	476	478	TTT	CTA	14	0.29
>contig00441	534	534	A	G	13	0.23
>contig00441	608	608	C	A	21	0.29
>contig00441	626	626	C	A	23	0.17
>contig00441	627	627	A	G	23	0.22
>contig00441	637	637	G	A	24	0.17
>contig00441	639	639	C	A	23	0.17
>contig00441	653	653	G	A	23	0.13
>contig00441	679	679	C	T	26	0.35
>contig00441	696	696	G	A	28	0.18
>contig00441	713	713	G	A	28	0.39
>contig00441	717	717	-	GAG	28	0.39
>contig00441	720	722	AAA	-	28	0.39
>contig00441	743	743	T	A	33	0.42
>contig00441	783	783	A	T	34	0.62
>contig00441	790	790	C	T	33	0.15
>contig00441	797	797	A	G	37	0.51
>contig00441	888	888	C	A	46	0.15
>contig00441	896	896	A	C	48	0.4
>contig00441	919	919	T	A	45	0.38
>contig00441	926	926	T	C	43	0.4
>contig00441	928	928	A	G	43	0.4
>contig00441	1000	1000	A	C	32	0.28
>contig00441	1004	1004	T	A	32	0.34
>contig00441	1015	1015	T	G	32	0.44
>contig00441	1021	1021	C	T	32	0.12
>contig00441	1030	1030	A	G	30	0.27
>contig00441	1045	1045	T	G	27	0.41
>contig00441	1052	1052	C	A	26	0.42
>contig00441	1087	1087	T	G	22	0.18
>contig00443	46	47	AG	CA	36	0.42
>contig00443	58	58	A	T	39	0.44
>contig00443	72	72	A	C	86	0.33
>contig00443	79	79	A	C	90	0.12
>contig00443	89	89	C	AA	94	0.27
>contig00443	123	123	G	A	116	0.25
>contig00443	128	128	G	A	115	0.24
>contig00443	192	192	T	C	118	0.14
>contig00443	205	205	A	G	117	0.14
>contig00443	236	236	C	T	118	0.16
>contig00443	246	246	C	T	116	0.17
>contig00443	271	271	C	T	116	0.1
>contig00443	291	296	TTTAAA	CTTCAT	115	0.13
>contig00443	299	299	C	T	116	0.13
>contig00443	346	346	A	T	109	0.1
>contig00443	350	350	T	C	108	0.14
>contig00445	220	222	CTC	-	39	0.31
>contig00445	238	238	T	C	41	0.24
>contig00445	257	259	AGT	-	42	0.29
>contig00445	361	361	T	C	68	0.22
>contig00446	25	27	TGA	-	65	0.66
>contig00446	72	72	A	G	91	0.7
>contig00446	77	82	ATTTAC	TTAA	91	0.18
>contig00446	149	149	C	T	133	0.14
>contig00446	315	315	A	G	175	0.16
>contig00446	355	355	T	C	181	0.66
>contig00446	431	431	A	G	177	0.64
>contig00446	479	479	G	A	155	0.79
>contig00446	482	482	A	G	156	0.15
>contig00446	504	504	T	-	158	0.1
>contig00446	568	568	G	T	142	0.22
>contig00446	591	591	A	T	138	0.75
>contig00446	657	657	A	T	108	0.16
>contig00446	681	681	A	T	97	0.14
>contig00447	795	795	G	A	36	0.28
>contig00447	1151	1151	A	G	56	0.2
>contig00447	1532	1532	T	G	60	0.18
>contig00447	1644	1644	-	CA	63	0.22
>contig00447	1808	1808	C	T	38	0.21
>contig00447	2434	2434	T	G	20	0.15
>contig00447	2555	2560	GTGTTT	-	18	0.22
>contig00447	2625	2625	T	A	16	0.37
>contig00447	3110	3110	T	A	23	0.17
>contig00447	3581	3581	C	T	42	0.36
>contig00447	3697	3697	G	A	45	0.22
>contig00447	3988	3988	A	G	44	0.3
>contig00447	4523	4524	AG	-	46	0.17
>contig00447	4584	4584	G	A	60	0.2
>contig00447	4872	4872	G	T	68	0.22
>contig00447	4962	4962	G	A	65	0.25
>contig00447	5093	5093	G	A	58	0.17
>contig00447	5126	5127	TA	-	63	0.16
>contig00447	5141	5141	-	ATC	68	0.18
>contig00447	5147	5147	G	T	68	0.19
>contig00447	5159	5160	AA	-	70	0.2
>contig00447	5215	5215	A	G	71	0.27
>contig00447	5223	5223	A	C	71	0.27
>contig00447	5296	5304	AACGTGGAA	-	63	0.19
>contig00447	5397	5397	T	G	59	0.2
>contig00448	171	171	C	A	5	0.6
>contig00449	515	515	A	G	85	0.11
>contig00449	537	537	T	G	82	0.27
>contig00449	1214	1214	G	A	52	0.19
>contig00450	213	213	G	A	14	0.5
>contig00454	23	23	G	T	103	0.33
>contig00454	31	31	G	C	117	0.33
>contig00454	40	40	G	A	125	0.34
>contig00454	67	67	G	C	148	0.22
>contig00454	98	99	TT	ATA	172	0.35
>contig00454	179	180	CA	GG	190	0.23
>contig00454	184	184	G	A	186	0.54
>contig00456	422	422	T	A	11	0.36
>contig00456	1061	1063	ACA	-	9	0.44
>contig00456	1250	1250	-	AC	10	0.4
>contig00460	1513	1513	C	G	9	0.33
>contig00463	188	188	A	G	14	0.21
>contig00463	231	231	C	T	14	0.21
>contig00463	268	268	A	C	15	0.2
>contig00463	304	304	A	G	16	0.25
>contig00463	309	309	G	A	17	0.24
>contig00463	340	340	A	C	17	0.24
>contig00463	411	411	T	G	16	0.31
>contig00463	535	535	T	G	19	0.21
>contig00463	551	551	T	G	18	0.22
>contig00463	567	567	A	C	15	0.2
>contig00463	1002	1002	G	A	7	0.43
>contig00463	1059	1059	T	G	7	0.43
>contig00464	255	255	G	A	64	0.33
>contig00464	318	318	A	G	77	0.32
>contig00465	79	79	G	A	6	0.5
>contig00465	443	446	GAGA	-	9	0.33
>contig00471	85	85	A	TT	55	0.4
>contig00471	171	171	A	T	71	0.25
>contig00471	176	176	A	G	68	0.35
>contig00471	307	307	T	C	74	0.51
>contig00471	317	317	C	T	72	0.46
>contig00471	361	361	T	C	72	0.36
>contig00471	369	369	G	A	72	0.37
>contig00471	401	401	G	T	69	0.33
>contig00471	464	464	A	T	55	0.2
>contig00471	519	519	T	C	37	0.22
>contig00471	522	522	T	C	35	0.14
>contig00471	527	527	G	A	33	0.21
>contig00472	398	398	C	T	15	0.33
>contig00472	518	518	A	C	20	0.25
>contig00472	703	703	G	T	15	0.2
>contig00472	1012	1012	T	A	14	0.43
>contig00472	1328	1328	A	C	15	0.47
>contig00473	62	62	T	C	17	0.35
>contig00475	1080	1080	A	T	24	0.12
>contig00482	398	400	CGA	GG	4	1
>contig00483	23	23	G	-	27	0.93
>contig00483	75	75	G	-	35	0.97
>contig00483	99	99	A	-	35	0.94
>contig00483	112	112	A	-	34	0.97
>contig00483	123	123	A	-	34	0.94
>contig00483	126	126	A	-	34	0.97
>contig00483	129	130	AA	-	34	0.97
>contig00483	132	132	A	-	34	0.97
>contig00483	139	139	A	-	34	0.94
>contig00483	142	142	A	-	34	0.97
>contig00483	144	144	A	-	34	0.97
>contig00483	149	149	A	-	34	0.97
>contig00483	153	153	A	-	34	0.97
>contig00483	158	158	A	-	34	0.97
>contig00483	163	163	A	-	34	0.97
>contig00483	189	189	-	A	35	0.89
>contig00483	200	200	-	A	35	0.89
>contig00483	204	204	A	-	35	0.97
>contig00483	209	209	T	-	35	0.91
>contig00483	266	266	T	-	42	0.88
>contig00484	342	342	G	A	29	0.14
>contig00484	861	861	A	C	57	0.18
>contig00484	911	911	C	A	46	0.15
>contig00485	17	17	-	TAT	46	0.96
>contig00485	52	52	G	C	198	0.77
>contig00485	66	66	A	C	209	0.41
>contig00485	68	68	-	T	212	0.12
>contig00485	85	85	T	A	239	0.35
>contig00485	88	88	G	T	243	0.25
>contig00485	103	103	A	T	255	0.29
>contig00485	151	151	A	T	266	0.51
>contig00485	153	153	G	T	268	0.46
>contig00485	168	168	G	A	262	0.81
>contig00486	156	159	TTTT	GTTA	69	0.35
>contig00486	164	164	G	T	74	0.11
>contig00486	188	188	A	T	92	0.25
>contig00486	228	228	C	T	92	0.63
>contig00486	233	233	G	A	90	0.31
>contig00486	257	257	C	T	91	0.65
>contig00486	259	259	G	T	92	0.62
>contig00486	263	263	C	T	92	0.2
>contig00486	269	269	T	C	91	0.68
>contig00486	305	305	T	-	85	0.62
>contig00486	312	312	G	A	81	0.62
>contig00486	317	317	G	T	67	0.58
>contig00486	336	336	T	G	61	0.67
>contig00486	370	370	T	C	55	0.24
>contig00487	12	12	A	C	15	0.47
>contig00487	16	16	A	G	17	0.18
>contig00487	17	19	CCC	-	18	0.22
>contig00487	25	25	-	TAG	23	0.17
>contig00487	40	42	TTT	CAA	30	0.23
>contig00487	91	91	A	G	55	0.13
>contig00487	250	250	T	G	137	0.18
>contig00487	263	263	A	C	143	0.17
>contig00487	281	282	AA	-	149	0.15
>contig00487	282	283	AC	GA	149	0.11
>contig00487	286	288	GTT	CAGAC	151	0.15
>contig00487	296	297	GG	CC	157	0.14
>contig00487	312	312	G	A	163	0.13
>contig00487	329	329	G	A	161	0.12
>contig00487	332	332	T	C	160	0.12
>contig00488	35	35	N	T	179	0.92
>contig00488	57	57	-	T	252	1
>contig00488	70	70	T	G	257	0.26
>contig00488	86	86	G	A	260	0.25
>contig00488	90	90	T	-	259	0.99
>contig00488	104	104	A	C	266	0.29
>contig00488	134	134	T	C	266	0.7
>contig00488	164	164	G	CGA	130	0.38
>contig00488	234	234	T	A	87	0.64
>contig00488	278	278	A	G	71	0.59
>contig00488	287	287	G	C	68	0.13
>contig00490	541	541	T	G	32	0.28
>contig00490	550	550	C	A	36	0.31
>contig00490	554	554	T	G	36	0.19
>contig00490	563	563	A	C	42	0.33
>contig00490	579	579	G	A	40	0.35
>contig00490	587	587	C	G	41	0.44
>contig00490	600	601	TT	GA	40	0.37
>contig00490	607	611	AAAAA	GAACG	46	0.54
>contig00490	620	620	G	A	86	0.7
>contig00490	632	633	AT	-	94	0.73
>contig00490	659	659	C	T	99	0.81
>contig00490	674	678	GCCTA	C	94	0.86
>contig00490	715	715	C	A	116	0.84
>contig00492	95	100	GGAAAG	TGGAAAT	94	0.17
>contig00492	150	150	A	C	86	0.16
>contig00492	194	194	C	G	81	0.15
>contig00492	208	208	A	G	84	0.11
>contig00492	247	247	T	C	76	0.11
>contig00492	313	314	TG	CCT	65	0.11
>contig00492	484	484	A	C	72	0.11
>contig00492	586	586	G	A	68	0.12
>contig00492	608	608	C	G	63	0.11
>contig00492	875	875	T	G	37	0.19
>contig00492	978	978	G	A	31	0.26
>contig00492	993	993	T	G	29	0.28
>contig00492	1007	1007	C	T	32	0.19
>contig00492	1016	1016	C	G	32	0.25
>contig00492	1032	1032	G	T	31	0.19
>contig00492	1040	1040	T	G	32	0.12
>contig00492	1049	1049	T	G	31	0.16
>contig00492	1098	1099	GG	CT	31	0.19
>contig00492	1127	1127	T	C	33	0.15
>contig00492	1158	1158	C	T	30	0.17
>contig00492	1202	1202	G	T	23	0.3
>contig00492	1218	1218	C	G	23	0.17
>contig00492	1259	1259	C	T	20	0.2
>contig00492	1335	1335	T	C	17	0.18
>contig00492	1353	1353	A	G	17	0.18
>contig00492	1380	1380	A	T	15	0.27
>contig00492	1393	1393	T	G	12	0.25
>contig00492	1405	1405	G	T	11	0.27
>contig00492	1406	1406	C	T	11	0.27
>contig00492	2001	2001	A	G	9	0.33
>contig00493	331	331	G	T	55	0.22
>contig00493	387	387	G	T	52	0.25
>contig00494	1270	1271	GT	-	21	0.24
>contig00494	1272	1272	-	GT	21	0.24
>contig00494	1467	1467	C	G	17	0.29
>contig00496	82	82	G	C	13	0.23
>contig00497	287	287	-	AT	74	0.12
>contig00498	173	173	C	T	55	0.15
>contig00498	295	295	C	T	52	0.25
>contig00498	413	413	A	C	51	0.27
>contig00498	614	614	G	T	22	0.18
>contig00499	370	370	-	CTG	15	0.27
>contig00499	376	376	G	T	14	0.21
>contig00499	397	397	G	C	18	0.22
>contig00499	413	413	T	C	19	0.26
>contig00499	439	440	CA	AG	22	0.14
>contig00499	446	446	C	A	24	0.12
>contig00499	813	818	GGGGGC	TGGCGGG	25	0.2
>contig00499	1020	1020	A	G	21	0.14
>contig00499	1033	1033	T	A	25	0.2
>contig00499	1041	1041	C	A	25	0.16
>contig00499	1082	1082	T	G	35	0.2
>contig00499	1185	1185	T	A	42	0.21
>contig00499	1298	1298	A	G	45	0.27
>contig00499	1442	1442	T	A	40	0.17
>contig00499	1462	1462	C	T	35	0.11
>contig00500	35	35	G	A	5	0.6
>contig00500	638	638	A	G	30	0.17
>contig00500	831	831	C	T	25	0.28
>contig00500	990	990	G	A	31	0.29
>contig00500	1218	1218	G	A	62	0.45
>contig00500	1287	1287	A	G	60	0.3
>contig00500	1701	1701	A	G	63	0.16
>contig00500	1783	1783	T	A	79	0.46
>contig00500	1789	1789	T	G	78	0.21
>contig00500	1870	1870	T	A	75	0.45
>contig00505	7	7	G	C	20	0.2
>contig00505	14	14	T	C	77	0.73
>contig00505	34	35	CA	TC	141	0.82
>contig00505	40	40	T	C	145	0.81
>contig00505	44	44	A	C	155	0.24
>contig00505	69	69	G	A	202	0.86
>contig00505	73	75	AAA	GAT	203	0.87
>contig00505	92	98	AATTTGA	T	215	0.83
>contig00505	116	116	G	A	311	0.16
>contig00505	122	122	G	A	319	0.72
>contig00505	149	149	C	T	330	0.72
>contig00505	156	156	G	C	331	0.86
>contig00505	171	171	C	G	325	0.69
>contig00505	178	178	A	-	310	0.67
>contig00505	180	180	T	C	310	0.66
>contig00505	209	209	C	T	289	0.65
>contig00505	232	232	T	A	255	0.6
>contig00505	234	234	C	T	255	0.59
>contig00505	251	251	C	T	225	0.56
>contig00505	259	259	-	A	217	0.8
>contig00505	265	265	T	A	207	0.54
>contig00505	291	295	ATAAC	TAAT	157	0.39
>contig00505	294	296	ACA	-	158	0.1
>contig00505	299	299	A	G	149	0.3
>contig00505	303	303	T	G	149	0.44
>contig00505	307	307	T	G	150	0.44
>contig00505	322	323	TT	ATG	145	0.42
>contig00505	329	329	A	G	148	0.41
>contig00505	353	353	A	G	104	0.26
>contig00505	354	354	C	T	103	0.26
>contig00513	251	251	T	A	7	0.57
>contig00514	844	844	C	A	8	0.37
>contig00514	864	864	G	A	9	0.33
>contig00514	892	892	C	T	9	0.33
>contig00515	354	354	T	G	7	0.43
>contig00515	464	464	T	A	6	0.5
>contig00518	236	236	C	T	6	0.5
>contig00518	243	243	A	C	6	0.5
>contig00518	252	252	A	G	6	0.5
>contig00521	991	991	C	T	12	0.33
>contig00521	999	999	A	T	12	0.33
>contig00521	1003	1003	G	A	12	0.33
>contig00521	1066	1066	C	A	13	0.23
>contig00521	1081	1081	G	A	12	0.5
>contig00521	1121	1121	A	C	12	0.33
>contig00521	1176	1176	A	T	13	0.31
>contig00521	1201	1201	T	G	12	0.33
>contig00521	1210	1210	C	TACCGGGT	12	0.33
>contig00524	114	114	A	G	12	0.25
>contig00524	413	413	-	AGAA	5	0.6
>contig00527	494	494	G	C	10	0.4
>contig00528	785	785	A	G	7	0.43
>contig00528	830	830	-	ATTCTTG	8	0.62
>contig00528	839	841	AAT	TAA	10	0.6
>contig00528	874	874	G	A	14	0.64
>contig00528	882	882	G	T	14	0.71
>contig00528	957	957	T	A	19	0.63
>contig00528	972	972	C	G	20	0.6
>contig00528	986	986	A	T	19	0.63
>contig00528	1000	1000	C	-	20	0.65
>contig00528	1078	1078	T	G	17	0.71
>contig00528	1093	1093	T	C	15	0.73
>contig00528	1119	1119	A	C	14	0.79
>contig00528	1158	1158	C	A	10	0.4
>contig00530	153	153	C	T	11	0.45
>contig00531	153	153	A	-	7	0.86
>contig00531	157	157	A	-	7	0.86
>contig00532	130	130	-	GT	5	0.6
>contig00542	715	715	A	C	14	0.29
>contig00542	720	720	C	T	14	0.29
>contig00542	739	741	TAG	-	14	0.29
>contig00542	906	907	TA	-	9	0.44
>contig00542	1018	1018	C	T	11	0.45
>contig00542	1072	1072	T	C	12	0.33
>contig00542	1086	1086	T	-	12	0.5
>contig00542	1154	1154	C	A	13	0.31
>contig00542	1541	1541	A	G	17	0.18
>contig00542	1782	1783	AT	-	24	0.79
>contig00542	1860	1860	C	T	26	0.12
>contig00545	160	160	A	C	10	0.3
>contig00546	144	144	G	T	21	0.33
>contig00546	205	205	A	T	28	0.25
>contig00546	244	244	C	T	26	0.15
>contig00546	272	272	C	TT	25	0.16
>contig00546	291	291	C	T	27	0.19
>contig00546	333	333	A	G	30	0.13
>contig00546	376	376	C	T	35	0.23
>contig00546	389	391	TAA	AAT	33	0.12
>contig00546	402	402	A	G	35	0.17
>contig00546	416	416	C	T	37	0.16
>contig00546	419	419	C	T	37	0.11
>contig00546	424	424	G	A	38	0.11
>contig00546	426	426	C	T	37	0.11
>contig00546	432	432	G	T	36	0.19
>contig00546	443	443	-	CA	36	0.22
>contig00546	480	480	A	C	36	0.17
>contig00546	509	509	A	C	37	0.14
>contig00546	581	581	C	T	32	0.19
>contig00546	591	591	G	A	31	0.13
>contig00546	631	631	T	A	35	0.11
>contig00546	632	632	A	G	35	0.23
>contig00546	633	633	G	A	35	0.11
>contig00546	675	675	C	T	41	0.12
>contig00546	692	692	A	T	39	0.28
>contig00546	703	703	C	T	39	0.13
>contig00546	720	720	G	A	40	0.17
>contig00546	793	793	G	T	45	0.42
>contig00546	796	796	C	T	46	0.37
>contig00546	803	803	A	G	48	0.42
>contig00546	804	804	T	G	48	0.42
>contig00546	808	808	T	C	48	0.35
>contig00546	834	840	GAAGTAC	T	55	0.16
>contig00546	848	848	G	T	59	0.15
>contig00546	908	908	A	T	59	0.41
>contig00546	942	943	CC	AA	46	0.13
>contig00546	947	952	TTTTTG	GTTTTGGTT	44	0.14
>contig00546	954	954	C	T	44	0.41
>contig00546	956	956	C	T	41	0.39
>contig00546	963	963	T	G	39	0.13
>contig00546	987	987	C	T	37	0.24
>contig00546	991	991	C	T	39	0.18
>contig00546	1011	1011	C	T	39	0.1
>contig00546	1028	1028	-	AT	36	0.31
>contig00546	1031	1031	C	G	35	0.14
>contig00546	1031	1032	CC	-	35	0.31
>contig00546	1034	1034	C	T	35	0.14
>contig00546	1080	1083	CGTA	G	31	0.39
>contig00552	143	143	A	TAT	20	0.15
>contig00553	44	51	AATGACCT	-	15	0.47
>contig00554	56	56	A	C	27	0.3
>contig00554	608	608	C	G	55	0.24
>contig00554	611	611	A	G	53	0.4
>contig00554	626	626	T	C	55	0.22
>contig00554	632	632	G	A	54	0.17
>contig00554	766	766	G	C	36	0.56
>contig00554	957	957	-	CTC	87	0.47
>contig00554	1010	1010	A	T	93	0.37
>contig00554	1117	1117	C	T	67	0.15
>contig00554	1121	1121	T	A	67	0.4
>contig00554	1323	1323	G	T	14	0.36
>contig00562	648	648	-	GA	47	0.11
>contig00562	1421	1421	G	A	23	0.22
>contig00562	1481	1481	T	C	26	0.12
>contig00562	1628	1628	A	T	26	0.19
>contig00562	1745	1745	A	T	20	0.15
>contig00562	1782	1782	T	A	20	0.15
>contig00564	107	107	A	G	22	0.32
>contig00564	310	312	ATA	-	25	0.16
>contig00564	315	317	AGT	-	24	0.17
>contig00564	322	322	G	A	24	0.17
>contig00564	456	456	T	G	25	0.24
>contig00564	488	488	A	C	27	0.52
>contig00564	497	497	G	A	28	0.25
>contig00564	529	529	A	C	29	0.1
>contig00564	633	633	A	T	35	0.17
>contig00564	849	849	T	G	47	0.15
>contig00564	917	917	G	A	44	0.2
>contig00564	1042	1042	A	T	41	0.29
>contig00564	1201	1201	C	A	28	0.25
>contig00566	59	59	C	T	78	0.44
>contig00566	160	160	T	G	118	0.38
>contig00566	198	198	G	A	131	0.37
>contig00566	262	262	T	-	123	0.11
>contig00566	264	264	G	T	125	0.37
>contig00566	308	308	A	C	126	0.38
>contig00566	443	443	G	A	121	0.29
>contig00566	590	590	T	C	130	0.24
>contig00566	773	773	C	T	69	0.99
>contig00567	92	92	G	T	70	0.4
>contig00567	305	305	A	G	72	0.44
>contig00567	431	431	A	G	50	0.46
>contig00569	279	279	G	T	24	0.25
>contig00572	198	198	C	A	21	0.19
>contig00572	209	209	G	A	21	0.19
>contig00573	305	305	A	C	135	0.3
>contig00573	424	424	G	T	152	0.14
>contig00573	448	449	AT	-	155	0.35
>contig00573	457	458	CA	-	154	0.47
>contig00573	465	465	A	G	158	0.49
>contig00573	570	570	A	C	161	0.27
>contig00573	637	637	G	A	140	0.14
>contig00573	670	670	A	C	134	0.41
>contig00573	699	699	C	A	131	0.16
>contig00573	727	727	A	C	130	0.35
>contig00573	776	778	ATA	TTTT	112	0.34
>contig00573	782	782	A	T	111	0.54
>contig00573	812	812	A	-	108	0.1
>contig00573	813	813	-	TTTTA	109	0.5
>contig00573	826	826	A	C	114	0.15
>contig00573	832	832	G	T	114	0.31
>contig00573	881	881	G	A	114	0.25
>contig00574	615	615	C	T	13	0.38
>contig00574	637	637	T	C	12	0.25
>contig00574	680	680	C	T	10	0.4
>contig00574	684	684	C	T	10	0.3
>contig00574	686	686	C	T	9	0.67
>contig00574	696	696	C	T	9	0.33
>contig00574	803	803	-	TCT	5	0.8
>contig00580	14	14	G	A	23	0.13
>contig00580	77	77	G	T	29	0.21
>contig00580	123	123	G	A	31	0.13
>contig00582	210	210	T	G	12	0.33
>contig00583	239	239	C	A	30	0.23
>contig00583	374	374	C	T	35	0.26
>contig00583	747	747	C	A	50	0.26
>contig00585	402	402	G	A	8	0.5
>contig00585	776	776	-	C	14	0.5
>contig00585	962	962	T	G	17	0.47
>contig00585	1002	1002	G	T	16	0.5
>contig00585	1268	1268	T	G	23	0.43
>contig00585	1609	1609	C	T	29	0.48
>contig00585	1711	1713	AAG	-	25	0.32
>contig00585	1762	1762	G	T	33	0.33
>contig00585	1846	1846	A	C	26	0.35
>contig00585	1866	1866	T	G	27	0.44
>contig00585	1958	1958	G	T	23	0.17
>contig00585	1974	1974	T	A	21	0.33
>contig00585	2006	2006	T	A	21	0.33
>contig00585	2052	2052	A	T	19	0.47
>contig00585	2054	2054	G	T	19	0.47
>contig00585	2083	2083	-	C	17	0.47
>contig00589	996	996	T	C	41	0.12
>contig00589	1002	1002	T	C	39	0.15
>contig00589	1008	1008	C	T	40	0.17
>contig00589	1014	1014	T	C	41	0.24
>contig00589	1023	1023	C	T	41	0.41
>contig00589	1042	1042	T	C	39	0.23
>contig00589	1276	1276	C	T	25	0.2
>contig00589	1282	1282	C	T	25	0.2
>contig00590	8	8	T	-	8	0.75
>contig00590	57	57	T	C	16	0.44
>contig00591	232	232	T	C	7	0.43
>contig00593	548	548	A	T	13	0.31
>contig00594	347	347	T	C	20	0.4
>contig00594	376	376	A	C	16	0.25
>contig00595	39	39	A	G	10	0.4
>contig00595	44	44	A	G	11	0.27
>contig00595	46	46	-	G	11	0.64
>contig00595	51	51	A	G	11	0.27
>contig00595	155	155	A	G	12	0.33
>contig00595	160	160	A	G	12	0.58
>contig00595	166	166	A	G	13	0.46
>contig00597	1386	1386	C	T	10	0.3
>contig00597	2025	2025	G	T	23	0.26
>contig00597	2039	2039	C	T	23	0.26
>contig00597	2135	2135	T	G	22	0.36
>contig00597	2315	2315	C	G	12	0.33
>contig00597	2347	2347	G	C	13	0.31
>contig00597	2379	2379	T	G	11	0.27
>contig00598	714	714	T	C	42	0.17
>contig00598	829	829	A	C	34	0.5
>contig00601	1053	1053	T	C	9	0.44
>contig00601	1127	1127	A	C	11	0.45
>contig00601	1324	1324	G	C	6	0.5
>contig00602	192	192	G	C	8	0.37
>contig00603	122	122	A	G	24	0.12
>contig00603	209	209	C	G	22	0.36
>contig00605	614	616	AAT	-	41	0.32
>contig00605	1094	1094	A	C	27	0.3
>contig00610	31	31	T	C	98	0.35
>contig00610	80	80	A	C	102	0.37
>contig00610	108	108	T	A	97	0.34
>contig00610	121	121	C	T	93	0.39
>contig00610	156	156	G	T	89	0.4
>contig00610	280	280	A	C	39	0.38
>contig00610	285	285	A	T	32	0.41
>contig00612	77	77	T	C	5	0.6
>contig00618	193	193	A	G	11	0.36
>contig00618	262	262	G	A	35	0.46
>contig00618	345	345	A	T	63	0.36
>contig00619	475	475	G	C	35	0.29
>contig00619	508	511	AAAA	CAAG	39	0.28
>contig00619	697	697	G	A	50	0.18
>contig00619	724	724	T	C	56	0.23
>contig00619	787	787	C	T	62	0.35
>contig00619	904	904	T	C	69	0.29
>contig00619	932	932	G	A	76	0.49
>contig00619	1057	1057	T	-	88	0.78
>contig00621	444	444	G	A	38	0.11
>contig00621	501	501	G	T	37	0.19
>contig00621	619	619	T	C	45	0.11
>contig00621	658	658	A	C	39	0.1
>contig00621	664	664	A	T	37	0.11
>contig00621	867	867	T	G	26	0.12
>contig00621	891	891	A	G	29	0.17
>contig00621	902	902	T	C	29	0.17
>contig00621	921	921	A	C	30	0.17
>contig00621	925	925	T	C	30	0.1
>contig00621	940	940	G	A	29	0.1
>contig00621	949	949	A	T	24	0.12
>contig00621	981	981	T	A	25	0.12
>contig00623	12	12	A	T	33	0.7
>contig00623	14	14	-	T	33	0.82
>contig00623	32	32	C	T	35	0.57
>contig00623	87	87	C	A	42	0.17
>contig00623	130	130	A	G	31	0.68
>contig00623	163	165	GGA	TGG	27	0.63
>contig00623	180	180	A	G	26	0.62
>contig00623	197	197	G	T	26	0.58
>contig00623	227	227	G	A	24	0.25
>contig00623	238	238	C	A	24	0.25
>contig00623	270	270	T	G	22	0.68
>contig00623	272	272	G	AGAA	21	0.67
>contig00623	276	276	-	A	19	0.68
>contig00623	280	280	-	G	19	0.68
>contig00623	289	289	T	C	16	0.62
>contig00623	300	300	G	A	15	0.6
>contig00623	304	304	T	A	15	0.6
>contig00623	307	307	T	A	16	0.56
>contig00623	313	317	AAAGC	CAA	14	0.57
>contig00623	321	321	A	TAG	13	0.46
>contig00623	326	326	G	C	12	0.42
>contig00623	339	339	G	A	11	0.36
>contig00623	342	342	G	T	11	0.36
>contig00623	343	343	A	T	11	0.36
>contig00623	355	355	C	T	9	0.44
>contig00627	221	221	C	A	20	0.25
>contig00627	242	242	T	C	20	0.15
>contig00627	900	901	CC	AA	6	0.5
>contig00627	905	905	T	G	6	0.5
>contig00629	824	824	C	A	7	0.43
>contig00629	977	977	A	C	11	0.27
>contig00629	986	986	G	A	12	0.33
>contig00631	275	275	T	C	8	0.5
>contig00634	1926	1926	G	C	14	0.21
>contig00634	2044	2044	G	A	13	0.23
>contig00634	3006	3006	T	C	27	0.26
>contig00635	1899	1899	A	G	17	0.29
>contig00636	51	51	G	A	25	0.12
>contig00636	339	339	T	C	24	0.12
>contig00636	514	514	G	T	40	0.12
>contig00636	536	536	A	G	39	0.1
>contig00636	539	539	T	C	39	0.13
>contig00636	670	670	C	G	43	0.23
>contig00636	979	979	T	C	52	0.13
>contig00636	979	981	TGT	CGTTGTTAA	52	0.12
>contig00636	990	990	T	C	50	0.24
>contig00636	1041	1041	T	C	51	0.25
>contig00636	1163	1163	T	A	50	0.3
>contig00636	1237	1237	A	C	47	0.32
>contig00636	1242	1242	A	C	47	0.34
>contig00636	1668	1668	T	C	28	0.25
>contig00636	1777	1777	T	C	21	0.33
>contig00637	114	114	T	C	15	0.2
>contig00637	200	200	T	G	24	0.17
>contig00637	661	661	T	C	4	0.75
>contig00639	452	452	C	T	10	0.3
>contig00639	459	459	C	T	10	0.3
>contig00639	468	468	A	G	10	0.3
>contig00639	472	472	C	T	10	0.3
>contig00640	206	206	T	C	8	0.5
>contig00642	262	262	A	T	12	0.33
>contig00642	278	278	A	T	13	0.23
>contig00642	349	349	G	T	14	0.43
>contig00642	378	378	C	T	18	0.39
>contig00642	411	411	C	T	17	0.35
>contig00642	420	420	T	G	16	0.44
>contig00642	720	720	C	A	14	0.29
>contig00642	1090	1090	C	T	11	0.36
>contig00642	1167	1167	T	G	8	0.5
>contig00644	42	42	A	C	14	0.21
>contig00644	76	76	C	TTT	16	0.25
>contig00644	149	149	A	C	22	0.18
>contig00644	317	317	C	T	18	0.17
>contig00645	465	465	G	TCGT	11	0.27
>contig00645	513	513	G	T	14	0.36
>contig00645	615	615	-	GG	15	0.4
>contig00645	618	618	A	G	15	0.47
>contig00645	645	645	G	A	15	0.47
>contig00645	703	703	-	CA	11	0.45
>contig00645	719	719	A	G	12	0.25
>contig00646	126	126	T	A	5	0.6
>contig00646	141	141	C	T	5	0.6
>contig00648	236	236	C	G	4	0.75
>contig00649	78	78	G	T	10	0.5
>contig00649	580	580	G	A	20	0.45
>contig00654	38	38	C	T	4	0.75
>contig00657	37	37	T	G	14	0.36
>contig00657	118	118	T	G	15	0.27
>contig00657	179	179	C	T	13	0.23
>contig00657	186	186	G	A	13	0.23
>contig00659	26	26	C	T	49	0.2
>contig00659	116	116	T	C	78	0.18
>contig00665	1359	1359	C	T	7	0.57
>contig00676	156	156	G	C	8	0.37
>contig00676	275	275	G	T	11	0.45
>contig00676	348	348	T	C	10	0.5
>contig00676	351	351	G	T	10	0.5
>contig00676	837	837	A	C	14	0.21
>contig00676	843	843	C	T	14	0.21
>contig00682	112	112	A	C	14	0.21
>contig00682	117	117	A	G	16	0.37
>contig00682	158	158	A	-	17	0.88
>contig00682	191	191	T	C	15	0.87
>contig00682	192	192	A	G	15	0.93
>contig00682	210	210	T	A	14	0.93
>contig00685	31	31	G	T	23	0.35
>contig00685	136	136	T	A	23	0.3
>contig00685	142	148	TTATTTT	ATTATTATTA	23	0.39
>contig00685	351	351	T	G	22	0.41
>contig00685	352	352	C	A	22	0.23
>contig00685	368	368	-	C	21	0.48
>contig00685	378	378	T	G	21	0.24
>contig00685	405	405	G	A	21	0.24
>contig00686	50	50	G	A	49	0.35
>contig00686	119	119	T	A	53	0.21
>contig00686	219	219	T	C	43	0.47
>contig00686	231	231	A	C	44	0.45
>contig00686	289	289	T	G	46	0.48
>contig00686	319	319	T	C	51	0.37
>contig00686	358	358	C	T	59	0.19
>contig00686	378	378	T	G	58	0.48
>contig00686	394	394	G	A	57	0.47
>contig00686	441	441	T	C	51	0.39
>contig00686	573	573	T	G	39	0.51
>contig00686	601	601	A	G	37	0.51
>contig00686	609	609	G	C	38	0.5
>contig00686	706	706	G	T	26	0.15
>contig00686	838	838	T	C	19	0.21
>contig00687	124	124	A	T	8	0.37
>contig00687	170	170	G	A	9	0.33
>contig00687	286	286	A	G	9	0.44
>contig00687	317	322	CACCCC	AAACCA	9	0.56
>contig00692	234	234	C	G	10	0.4
>contig00692	279	279	G	T	12	0.33
>contig00692	295	295	T	C	13	0.38
>contig00692	321	323	AGT	-	13	0.38
>contig00692	330	330	T	A	13	0.31
>contig00692	369	369	G	T	11	0.27
>contig00692	372	372	T	A	11	0.27
>contig00692	381	381	G	T	11	0.36
>contig00692	383	383	G	T	11	0.36
>contig00692	399	399	C	T	10	0.3
>contig00692	402	402	A	C	11	0.27
>contig00692	405	405	C	A	11	0.27
>contig00692	419	419	G	A	10	0.3
>contig00692	422	422	T	G	10	0.3
>contig00692	427	427	C	T	10	0.3
>contig00692	477	477	G	A	8	0.37
>contig00693	170	170	C	A	6	0.5
>contig00693	221	221	T	G	6	0.5
>contig00695	303	303	-	AACT	9	0.56
>contig00695	307	307	-	AC	9	0.56
>contig00695	399	399	T	C	7	0.57
>contig00701	637	637	A	T	6	0.5
>contig00701	661	663	GGG	AGA	7	0.57
>contig00701	1400	1400	C	A	8	0.5
>contig00701	1442	1442	T	A	8	0.5
>contig00701	1476	1476	T	A	8	0.5
>contig00701	1538	1538	G	A	8	0.37
>contig00701	1861	1861	A	G	19	0.53
>contig00701	1881	1881	G	A	19	0.53
>contig00701	1912	1912	T	A	19	0.53
>contig00701	2043	2043	G	A	13	0.46
>contig00704	58	58	G	A	5	0.6
>contig00711	20	22	GCA	C	4	0.75
>contig00712	331	331	A	C	8	0.37
>contig00712	541	542	AC	TA	4	0.75
>contig00712	625	625	T	C	6	0.83
>contig00713	258	258	A	C	8	0.37
>contig00713	316	316	C	T	12	0.25
[truncated: 11,084 more rows]
